# Supplementary material for: Identification of shell-color-related microRNAs in the Manila clam Ruditapes philippinarum using high-throughput sequencing of small RNA transcriptomes
Source: Sci Rep. 2021 Apr 13;11:8044. doi: 10.1038/s41598-021-86727-9 (PMC8044141; doi:10.1038/s41598-021-86727-9)
Supplement: Supplementary file 1 — Supplementary Information 1. [file 41598_2021_86727_MOESM1_ESM.xlsx]

## Sheet: mature
>cla-miR-1994
UGAGACAGUGUGUCCUCCCUCG
>cte-bantam
UGAGAUCAUUGUGAAAACUAAUC
>cte-let-7
UGAGGUAGUAGGUUGUAUAGU
>cte-miR-1
UGGAAUGUAAAGAAGUAUGUAG
>cte-miR-100
AACCCGUACAACCGAACUUGUG
>cte-miR-10a
UACCCUGUAGUUCCGGAUUUGU
>cte-miR-1175-3p
UGAGAUUCAACUCCUCCAACUGC
>cte-miR-1175-5p
AGUGGAGAGAGUUUUAUCUCAU
>cte-miR-12
UGAGUAUUACAUCAGGUACUGA
>cte-miR-125
UCCCUGAGACCCUAACUUGUGA
>cte-miR-133
UUGGUCCCCUUCAACCAGCUGU
>cte-miR-137
UAUUGCUUGAGAAUACACGUAG
>cte-miR-153
UUGCAUAGUCACAAAAGUGAUC
>cte-miR-184a
UGGACGGAGAACUGAUAAGGGC
>cte-miR-184b
UGGACGGAGAACUGAUAGGGC
>cte-miR-190
AGAUAUGUUUGAUAUAUUUGGUGG
>cte-miR-1989
UCAGCUGUCAUGAUGCCUUC
>cte-miR-1990b
UAAGUUGACGUAGUCCCAGGGU
>cte-miR-1992
UCAGCAGUUGUACCACUGAUGUG
>cte-miR-1993
UAUUAUGCUGAUAUUCACGAGA
>cte-miR-1994
UGAGACAGUGUGUCCUCCCUCU
>cte-miR-2001
UUGUGACCGUUAUAAUGGGCAUG
>cte-miR-216b
UAAUAUCAGCUGGUAAUUCUGA
>cte-miR-219
UGAUUGUCCAAACGCAAUUCU
>cte-miR-252a
CUAAGUACUAGUGCCGCAGGAG
>cte-miR-278
UCGGUGGGACUUUCGUUCGUUC
>cte-miR-279
UGACUAGAUCCACACUCAUCC
>cte-miR-281
UGUCAUGGAGUUGCUCUCUUUA
>cte-miR-29a
UAGCACCAUUUGAAAUCAGUUU
>cte-miR-29b
UAGCACCAUUUGAAAUCAGUG
>cte-miR-2b
UCACAGCCAACCUUGAUGAGCC
>cte-miR-2c
UAUCACAGCCAGCUUUGAUAAG
>cte-miR-31
AGGCAAGAUGUUGGCAUAGCU
>cte-miR-315
UUUUGAUUGUUGCUCAGAAAGCC
>cte-miR-317
UGAACACAGCUGGUGGUAUCUCUUU
>cte-miR-33
GUGCAUUGUAGUUGCAUUGCA
>cte-miR-34
UGGCAGUGUGGUUAGCUGGUUGU
>cte-miR-67
UCACAACCUGCAUGAAUGAGGU
>cte-miR-7
UGGAAGACUAGUGAUUUUAUUGUU
>cte-miR-745b
GAGCUGCCAAGUGAAGGGCUGU
>cte-miR-750
CCAGAUCUAACUCUUCCAGCUCA
>cte-miR-8
UAAUACUGUCAGGUAAAGAUGUC
>cte-miR-87a
GUGAGCAAAGUUUCAGGUGUGC
>cte-miR-87b
GUGAGCAAAGUUUCAGGUGUAU
>cte-miR-9-5p
UCUUUGGUUAUCUAGCUGUAUGA
>cte-miR-9-3p
UAAAGCUAGGUUACCAAAGCUA
>cte-miR-92c
AUUGCACUUGUCCCGGCCUGCU
>cte-miR-96
CUUGGCACUGGCGGAAUUAUCA
>cte-miR-981
UUCGUUGUCGUCGAAACCUGCUU
>egr-miR-87-3p
GUGAGCAAAGUUUCAGGUGU
>egr-miR-9
UCUUUGGUUAUCUAGCUGUGUG
>gsa-miR-281-3p
UGUCAUGGAGUUGCUCUUCAAA
>gsa-miR-7-5p
UGGAAGACUUGUGAUUGAGUUGUU
>gsa-miR-71a-5p
UGAAAGACAUGGGUAAUGAGU
>gsa-miR-71c-3p
UACUCAUUACCCAUGUCUUUCA
>gsa-miR-9396-5p
GUAAGUGAUGAAGAAAUAUAAU
>gsa-miR-9401-5p
UGUACUGGCUGUUCCAUCAAUU
>hru-miR-1985
UGCCAUUUUUAUCAGUCACUGUG
>hru-miR-1986
UGGAUUUCCCAAGAUCCGUGAU
>hru-miR-1990
AGUAAGUUGAUGGGGUCCCAGG
>lgi-miR-1
UGGAAUGUAAAGAAGUAUGUAU
>lgi-miR-10
UACCCUGUAGAUCCGAAUUUGU
>lgi-miR-100
AACCCGUAGAUCCGAACUUGUG
>lgi-miR-137
UAUUGCUUGAGAAUACACGUAA
>lgi-miR-183
AAUGGCACUGGUAGAAUUCACGG
>lgi-miR-190
AGAUAUGUUUGAUAUAAUUGGU
>lgi-miR-193
UACUGGCCUGCAAAAUCCCAAC
>lgi-miR-1992
UCAGCAGUUGUACCACUGAUUUG
>lgi-miR-1994a
UGAGACAGUGUGUCCUCCCUUG
>lgi-miR-1994b
UGAGACAGUGUGUCCUCCCUCA
>lgi-miR-216a
UAAUCUCAGCUGGUAAUUCUGAG
>lgi-miR-216b
UAAUAUCAGCUGGUAAUCCUGAG
>lgi-miR-2722
UGGCGCCGUGGAAACAUCUACC
>lgi-miR-278
UCGGUGGGACUUUCGUUCGUCU
>lgi-miR-2c
UAUCACAGCCAGCUUUGAUGAGU
>lgi-miR-2d
UAUCACAGCCUGCUUGGAUCAGU
>lgi-miR-317
UGAACACAGCUGGUGGUAUCUUCU
>lgi-miR-34
UGGCAGUGUGGUUAGCUGGUAGU
>lgi-miR-375
UUUGUUCGUUCGGCUCGCGUUA
>lgi-miR-67
UCACAACCUGCAUGAAUGAGGAC
>lgi-miR-7
UGGAAGACUAGUGAUUUUGUUGUU
>lgi-miR-71
UGAAAGACAAGGGUAGUGAGAUG
>lgi-miR-745a
AGCUGCCUGAUGAAGAGCUGU
>lgi-miR-745b
AGCUGCCAAAUGAAGGGCUGUG
>lgi-miR-750
CAGAUCUAACUCUUCCAGCUCA
>lgi-miR-9-3p
AUAAAGCUAGGUUACCAAAGGC
>lgi-miR-92
AAUUGCACUUGUCCCGGCCUGC
>lgi-miR-96a
CUUGGCACUGGCGGAAUAAUCA
>lgi-miR-96b
AUUUGGCACUUGUGGAAUAAUCG
>lgi-miR-981
UUCGUUGUCGACGAAACCUGCCU
>sja-miR-124-3p
UAAGGCACGCGGUGAAUGUCA
>sja-miR-8-3p
UAAUACUGUUAGGUAAAGAUGCC
>sma-miR-124b-5p
CAUUCACCGCGUGCCUUAA
>sma-miR-281-3p
UGUCAUGGAGUUGCUCUCUAUA
>sma-miR-7-5p
UGGAAGACUUGUGAUUUAGUUG
>sme-bantam-b-3p
UGAGAUCACUGCGAAAGCUGAU
>sme-miR-124a-3p
UAAGGCACGCGGUGAAUGCUU
>sme-miR-124b-3p
UAAGGCACGCGGUGAAUGCUGA
>sme-miR-124c-3p
UAAGGCACGCGGUGAAUGCCA
>sme-miR-133a-3p
UUGGUCCCCGUCAACCAGCUGU
>sme-miR-1993-3p
UAUUAUGCUGUUAUUCAUGA
>sme-miR-2148-5p
AGAAAUUCUGUGGUCUUGAUU
>sme-miR-31a-5p
AGGCAAGAUGUUGGCAUAACUGA
>sme-miR-31b-5p
AGGCAAGAUGCUGGCAUAGCUGA
>sme-miR-71a-5p
UGAAAGACACGGGUAGUGAGAU
>sme-miR-71c-5p
UGAAAGACAUGGGUAGUGAGAU
>sme-miR-87a-3p
UGAGCAAAGUUUCAAGUGUA
>sme-miR-8a-3p
UAAUACUGUCAGGUAACGAUGCC
>sme-miR-8b-3p
UAAUACUGUCAGGUAAGAAUACU
>sme-miR-9a-5p
UCUUUGGUUUUCUAGCUGUAUGAU
