# Supplementary material for: Identification of shell-color-related microRNAs in the Manila clam Ruditapes philippinarum using high-throughput sequencing of small RNA transcriptomes
Source: Sci Rep. 2021 Apr 13;11:8044. doi: 10.1038/s41598-021-86727-9 (PMC8044141; doi:10.1038/s41598-021-86727-9)
Supplement: Supplementary file 2 — Supplementary Information 2. [file 41598_2021_86727_MOESM2_ESM.xlsx]

## Sheet: mature
>novel_1
uggaauguaaagaaguaugagu
>novel_10
cgggacuacgucaacuacuugc
>novel_100
auggaaguagauacacaaacu
>novel_101
aaaugcaauaacugauuaacuc
>novel_102
ugacuagauuucucucuccaga
>novel_104
caguuauugcucguaggauacu
>novel_105
ucagcugucaugaugcuuucuu
>novel_106
ucagcaguuguaccacugauuug
>novel_107
ugaauuaugaauuuggaacaua
>novel_108
ugugauaggcaugcauuguug
>novel_109
uuuacacuguuuugaaugcucu
>novel_11
ugagaucauugcgaaaacugauu
>novel_110
uucucguuucacaggguauauu
>novel_111
uguuucauuuacauauuucauu
>novel_112
uaaggcacgcggugaaugcca
>novel_116
ucgacccgagauucuaaaucug
>novel_12
ucuuugguuaucuagcuguauga
>novel_121
ucugagcucagacucugagga
>novel_123
uuugugaugaugaugaugacggu
>novel_128
auuaaaccuuaucauuuaga
>novel_129
augcguaggcguugugcacaga
>novel_13
uauaucugugguaacuacgaua
>novel_130
uuucucauguguauggcuuaug
>novel_132
ugguuuuguaagauggucauugg
>novel_134
uauucuucgaguuauagcuguc
>novel_136
acuacaauucgguugggaaggu
>novel_139
uuggaagaccagacuagaaagauu
>novel_140
uuaaaggauuuugauaua
>novel_141
uauacauaaagacuugggauugg
>novel_142
uugguaugaccagccuuacuccagc
>novel_143
uggauuuacugacugagccguu
>novel_144
uggaccuuggaaauaaccagcu
>novel_146
cagucgguagagcagg
>novel_148
uugcuuuaguuaggacuacauua
>novel_149
auauaaaguuguuggaaccuau
>novel_15
uggaagacuugugauuuuguugu
>novel_150
ugaauuacggauuuggaacaua
>novel_151
gaguauaaaucagauugucgag
>novel_152
uccccggcaucuccaca
>novel_153
cuugguacaugcuuagugcuugu
>novel_154
aguuaacccguuacugcacua
>novel_156
ugaauuaugaauuugaaacaua
>novel_157
aucgucuguuaucguuugauuc
>novel_158
uaguggauuccugauauauguu
>novel_159
uuugaccgauuuuuaaacuagc
>novel_16
uaucacagcuggcuugagugagc
>novel_161
ugcaguaacagguuaacuccuu
>novel_162
auugaacgaacguuuccgagag
>novel_163
uugguguaaucagaacaagcagu
>novel_164
ugcaagcggacaaaaauugaaa
>novel_165
ugcgagcgaaacuaggggcgag
>novel_166
uagaaauauguaggggaga
>novel_167
acguagauuuaaauugauguccu
>novel_168
ucauugcguccaauacucugcagu
>novel_169
uggaauguuugcaaguaugcuc
>novel_17
uugguccccuucaaccagcugu
>novel_171
uuagugcaguaacggcuuaacu
>novel_172
ugaguuagccuguuacugcacu
>novel_174
uuucauauuuuaacuguu
>novel_175
ucugcggaagcacgaggacuug
>novel_176
aguagaauuuugugaaauauag
>novel_177
cagaccgugacagauauaaagu
>novel_178
uuccguccuaagaaagaucaau
>novel_179
agcauggauccugaucagacug
>novel_18
ucccugagaccauaacuugaggac
>novel_180
cccccguugggcgcca
>novel_182
ugauagcuacuacgugcgcacgc
>novel_183
uagcaauagccugugcuuggga
>novel_184
ugcaguaaugggugaacuccuu
>novel_185
uuugucgacuagaaguaacaug
>novel_186
uuucguagugucaucgauggac
>novel_187
ucuugugaacuucaaaaacagu
>novel_188
uuucggaccgcucuggaccuuc
>novel_19
ugagaucauuuugaaaacugau
>novel_191
uuuggcacuguuguggug
>novel_192
ucagucgcuauauauauacucu
>novel_194
uaaaugcauaaucugguaugug
>novel_2
aacccguagauccgaacuugug
>novel_20
auuuggcacuuguggaauaauca
>novel_200
agauauguuugauauauuuggu
>novel_202
ugagacaguguguccucccaug
>novel_203
ucucuagauacagugaugcgcu
>novel_204
uagugacaugguuuggggcaua
>novel_205
aauggcacugguagaauucacgg
>novel_206
uuugguguaacucugauguugggu
>novel_207
uggauuucccaagauccgug
>novel_21
ugccauuuuuaucagucacugug
>novel_210
uaucacagccugcuuugaugagc
>novel_213
uuuugcggagcauaucguc
>novel_214
uugaccgauuuuuaaacuaacag
>novel_215
ucuuguugcaggguggaaccu
>novel_216
auauuucaguugaaaggagguua
>novel_217
uauucuucgagugaugacuguc
>novel_218
uauccuucgacugaaagcugcc
>novel_219
cuuucgggcacugaga
>novel_22
uaucacagccagcuuugaugagc
>novel_220
cguagauuuaaguugauguccu
>novel_222
ccaggguugacugcaaaacugc
>novel_223
uaccacuccgagcauuagcugu
>novel_224
uggaauguguggaaguaugcuc
>novel_225
uggacggagaacugauaagggu
>novel_227
uagcacuuaugaaugcugggug
>novel_229
ccagaucuaacucuuccagcuca
>novel_230
ugacuagauccacacucaucca
>novel_231
acgguggccauggaagcc
>novel_232
ucaccgaagcgacgagacu
>novel_233
aaucuagcaggacauuucuaaa
>novel_236
ugcgcugucguccggcggguau
>novel_237
uuugguguaacucugaugucugagu
>novel_238
uccgacugugauauaucauguac
>novel_239
uggaauguguugaaguaugcuc
>novel_24
uucguugucgucgaaaccugccuu
>novel_240
ucuuucuuuaggcaugucugg
>novel_243
acguagauuuaagcugaugucc
>novel_247
auuugugggaagcacacugugcugu
>novel_248
auggguuuucugacaggc
>novel_249
cuuggcacuguuagaauucacuga
>novel_250
aaagucuguuaucguacuguga
>novel_252
aaguuggggauguggcucagu
>novel_253
caugguagaagaucaacaguuuguu
>novel_254
acguagauuuuaguugaugucc
>novel_255
uaggcguguuucucuacugaaa
>novel_256
aacugggacgauauggaga
>novel_257
auuaugugguguaaauggac
>novel_258
gagcacaaccuagagccuauc
>novel_26
cuuggcacuggcggaauaaucac
>novel_260
acauagauuuaaguugaugucc
>novel_261
acuugccgaacaauauacuguu
>novel_263
aucccacugugaucacca
>novel_265
uuauugcuugagaauacacgu
>novel_266
uugaagaagguugaacgugaua
>novel_267
uuugucgcuaaaauucga
>novel_27
aggcaagauguuggcauagcuga
>novel_272
auuuauuugugugggg
>novel_273
agaaggguuccaugug
>novel_274
gaggaaacucugauggu
>novel_275
cucgugaggcuugacc
>novel_276
uauggagucuguauaugguugu
>novel_277
uacuuguuugaguguauguuuugu
>novel_28
uaaucucagcugguaauucuga
>novel_29
gugagcaaaguuucaagugugu
>novel_3
uauaucugugauaacaacgacg
>novel_30
uauuaugcuguuauucacgaaa
>novel_31
uuacccuguugaaccgagcgugu
>novel_32
uagcaccauuugaaaucagauu
>novel_33
ucggugggacuuucguucgcuu
>novel_34
aauugcacuugucccggccugc
>novel_37
uaucacagccagcuuugaugaca
>novel_38
uaucacagccugcuuggaucagu
>novel_39
uaauaucagcugguaauccugag
>novel_4
ucacaaccugcuugaaugaggac
>novel_40
uggcagugugguuagcugguugu
>novel_41
ugaacacagcuggugguaucuuu
>novel_42
agcugccugaugaagagcugucc
>novel_43
gugagcaaaguuucagguguca
>novel_44
auuguagaaaacgacacaauau
>novel_45
guugugaccguuguaaugggu
>novel_46
ugaauuauggauuuggaacaua
>novel_48
ugcggaaggaucauua
>novel_49
agaacuguguauggacaucagu
>novel_5
uaauacugucagguaaagaugu
>novel_50
ugagacaguguguccucccuc
>novel_51
gugagcaaaguuucaggugucgg
>novel_52
ucgggacauugucaauuccaug
>novel_53
acguagauuuaaguugaugucc
>novel_59
uuuugauuguugcucagaaagcc
>novel_6
ugagguaguagguuguauagu
>novel_60
ucgauaacgacgauccgagcac
>novel_61
uauugcacuugccccggccuuu
>novel_62
aauugcacuugucccggccuua
>novel_63
ggugacaugguuugagacuga
>novel_64
uaaugccccgugaaauccuaa
>novel_65
cuaaguagugaugccgcgggu
>novel_66
ugcccuauccgucagucgcugcg
>novel_67
uggaauguaaagaagu
>novel_68
ugaauuauggauuugaaacaug
>novel_69
ugaauuauugauuuggaacaug
>novel_7
uacuggccuguaaaaucccaaa
>novel_71
gaucacagccugcuuugaugagc
>novel_72
gaaugccccaagaaguuucuu
>novel_73
ugucauggaguugcucucuuua
>novel_74
uugcauagucacaaaagugauc
>novel_75
aucggacaguaaaacccuugcu
>novel_76
gaucacagucugcuuuggugagu
>novel_77
gagcugccaaaugaagggcugu
>novel_78
aaucacagucugcuuuggugagc
>novel_79
gaucacagccugcuuuggugagc
>novel_8
ugaaagacauggguagugagaug
>novel_80
ugccguagaaccgacuucccgg
>novel_81
uguuucauuggcauggggacugc
>novel_82
cuaggccaggauuacuuccguu
>novel_83
uucggcguuugaagcu
>novel_84
ccaaugcauaaucuaccacugu
>novel_85
uggcgccguggaaacauccuuc
>novel_86
ucugaucaggauccaugcuguu
>novel_87
uauuuuaugagugauggcuguc
>novel_88
uauuuuacaagugauggcuguc
>novel_89
caauguuccugcagugcaauaa
>novel_9
uacccuguagauccgaauuugu
>novel_90
ugaguauuacaucagguacuga
>novel_91
agaacugauagcaagca
>novel_92
cgacuguuuaauuaaa
>novel_94
uuuugaucuuacuugugu
>novel_95
gaucacagccugcuuugauauuc
>novel_96
auguaaauaacauaguuacugagc
>novel_97
cuaucgauccuuuuga
>novel_98
ugagauucaacuccuccaacugc
>novel_99
acguagauuuaagucgaugucc
