# Supplementary material for: Identification of shell-color-related microRNAs in the Manila clam Ruditapes philippinarum using high-throughput sequencing of small RNA transcriptomes
Source: Sci Rep. 2021 Apr 13;11:8044. doi: 10.1038/s41598-021-86727-9 (PMC8044141; doi:10.1038/s41598-021-86727-9)
Supplement: Supplementary file 3 — Supplementary Information 3. [file 41598_2021_86727_MOESM3_ESM.xlsx]

## Sheet: Wh & Or
miRNA	Wh	Or	log2FoldChange	pval	padj
cte-miR-137	570.898	1527.76	-1.3331	7.8392e-06	0.0010085
lgi-miR-137	571.842	1532.72	-1.3326	1.0579e-05	0.0010085
novel_265	561.431	1513	-1.3436	5.869e-06	0.0010085
novel_156	0	20.149	-2.5079	6.7265e-05	0.0048094
novel_72	793.149	338.949	1.1541	8.6569e-05	0.0049518
novel_63	1134.14	216.704	1.9103	0.0001442	0.0058917
novel_64	1931.35	812.015	1.1716	0.0001271	0.0058917
lgi-miR-216b	11567.4	7198.16	0.66673	0.00090174	0.029356
novel_39	11560.9	7194.91	0.66651	0.00092379	0.029356
novel_7	214085	117145	0.83125	0.0013569	0.038807

## Sheet: Wh & Zs
miRNA	Wh	Zs	log2FoldChange	pval	padj
novel_19	30328.7	18045.2	0.74922	3.1713e-127	7.5794e-125
lgi-miR-100	950143	1.3365e+06	-0.49211	2.4958e-79	2.9825e-77
lgi-miR-10	82765.4	125496	-0.60048	1.3208e-74	1.0523e-72
novel_9	82767	125496	-0.60045	1.9833e-74	1.185e-72
novel_86	64.8347	651.64	-3.2511	3.2616e-73	1.559e-71
novel_2	939405	1.32417e+06	-0.49512	8.4359e-73	3.3603e-71
novel_31	4077.83	33.4517	6.2098	1.9798e-35	6.7595e-34
novel_132	0.225085	200.71	-6.9363	1.6832e-31	5.0287e-30
novel_206	0.900338	160.568	-5.9827	7.8739e-30	2.0909e-28
novel_121	2.97705	115.074	-4.7079	1.8598e-25	4.4449e-24
novel_237	0.813272	90.9887	-5.5963	1.1382e-20	2.473e-19
novel_210	1481.25	970.1	0.60662	1.4178e-17	2.8239e-16
lgi-miR-216b	9082.6	3896.46	1.2113	1.3104e-15	2.4092e-14
novel_39	9077.49	3896.46	1.2104	1.5911e-15	2.7162e-14
novel_66	1551.78	648.964	1.2486	6.5538e-15	1.0442e-13
cte-miR-153	670.006	331.841	1.0018	9.9076e-15	1.3929e-13
novel_74	670.006	331.841	1.0018	9.9076e-15	1.3929e-13
novel_275	61.4011	232.824	-1.9101	9.2542e-14	1.2287e-12
cte-miR-219	980.238	310.432	1.6216	8.6907e-12	1.0932e-10
cte-miR-981	1119.64	808.194	0.47025	9.2261e-11	1.1025e-09
novel_15	44515.8	53393	-0.26245	1.0574e-10	1.2035e-09
novel_12	69071.7	60807.2	0.18401	1.8635e-10	2.0244e-09
cte-miR-9-5p	69076.1	60809.9	0.18404	2.0551e-10	2.1355e-09
novel_236	0	29.4375	-4.6654	3.3872e-10	3.3731e-09
novel_85	96.6246	200.71	-1.043	7.8487e-10	7.5034e-09
novel_68	0.900338	37.4659	-3.8926	1.6881e-09	1.5518e-08
novel_96	95.7772	0	4.5683	3.466e-09	3.0681e-08
novel_41	5717.69	7628.33	-0.41643	2.8304e-08	2.416e-07
novel_225	104426	160129	-0.6139	4.3809e-08	3.6105e-07
novel_8	85022.1	132577	-0.63764	6.3502e-08	5.059e-07
novel_75	378.037	780.094	-1.0223	1.197e-07	9.2285e-07
cte-miR-190	11765.2	8087.29	0.53823	1.4573e-07	1.0857e-06
novel_200	11746.2	8069.9	0.53899	1.4991e-07	1.0857e-06
novel_4	433502	332388	0.38239	2.6485e-07	1.8617e-06
novel_64	1515.41	1144.05	0.40838	5.4539e-07	3.7242e-06
cte-miR-317	2075.05	2725.65	-0.39584	6.583e-07	4.3704e-06
novel_123	9.53418	92.3268	-2.8555	1.3782e-06	8.9023e-06
novel_185	0	14.7188	-3.711	2.7017e-06	1.6992e-05
novel_18	51335.8	34031.1	0.58945	8.3599e-06	5.1231e-05
lgi-miR-1992	47.8876	12.0426	1.8486	9.5409e-06	5.7007e-05
lgi-miR-216a	18848.2	10818.3	0.7913	1.6613e-05	9.3051e-05
novel_28	18846.1	10818.3	0.79114	1.6741e-05	9.3051e-05
sma-miR-281-3p	3.51429	45.4944	-2.8258	1.618e-05	9.3051e-05
novel_46	2336.82	1580.26	0.5628	2.4261e-05	0.00013178
novel_101	0.225085	13.3807	-3.2478	2.5935e-05	0.00013475
novel_188	776.273	1390.25	-0.82459	2.5411e-05	0.00013475
novel_6	130494	144859	-0.1505	2.6582e-05	0.00013517
novel_106	46.312	12.0426	1.7905	2.8581e-05	0.00014231
novel_98	19.7352	254.233	-2.8324	4.0447e-05	0.00019728
lgi-miR-317	3528.73	4576.2	-0.37568	4.9871e-05	0.00023838
novel_20	28921.9	36833	-0.34761	8.3209e-05	0.00038994
novel_229	94.2402	683.753	-2.374	0.00012743	0.00058567
cte-miR-750	96.629	690.444	-2.357	0.00014048	0.00063348
novel_192	0	9.36648	-3.1015	0.00014664	0.00064904
novel_79	314.909	199.372	0.66144	0.00015014	0.00065241
novel_141	16.0107	0	3.0673	0.00015526	0.00066264
cte-miR-8	136375	86230.5	0.65411	0.0001605	0.00067296
cte-miR-1175-3p	21.9861	270.29	-2.6919	0.00017072	0.00069156
novel_29	11286.8	14726.8	-0.38292	0.00016821	0.00069156
lgi-miR-2d	5233.26	6037.37	-0.20766	0.00028773	0.0011461
cte-miR-34	4015.47	3624.83	0.14665	0.00036338	0.0014237
novel_40	4021.7	3634.2	0.14514	0.00042354	0.0016327
novel_78	282.357	169.935	0.73044	0.00045228	0.0017158
novel_38	5169.41	5951.73	-0.20474	0.00053028	0.0019802
cte-miR-12	125.66	45.4944	1.3827	0.0007143	0.0025866
novel_90	125.66	45.4944	1.3827	0.0007143	0.0025866
novel_215	1.62654	13.3807	-2.391	0.00084129	0.003001
hru-miR-1985	33475.7	13581.4	1.2326	0.0009615	0.0033391
novel_21	33475.6	13581.4	1.2326	0.00096401	0.0033391
novel_274	519.475	54.8608	2.393	0.0010092	0.0034458
sme-miR-71c-5p	40798.6	50344.9	-0.30255	0.0011096	0.003735
cte-miR-184a	14795	24415.7	-0.70962	0.0012899	0.0041683
novel_148	0	6.69035	-2.6695	0.0012906	0.0041683
novel_159	0	6.69035	-2.6695	0.0012906	0.0041683
egr-miR-9	447.281	353.25	0.34119	0.0014841	0.0047294
novel_52	2249.51	1404.97	0.66916	0.0017439	0.0054841
novel_265	440.896	654.316	-0.55489	0.0024281	0.0075365
cla-miR-1994	1351.4	1077.15	0.32194	0.0026534	0.0081303
novel_50	1343.64	1066.44	0.32798	0.0029793	0.0090132
novel_44	5333.48	2443.31	1.0703	0.0032144	0.0096029
cte-miR-1994	1436.22	1182.85	0.27514	0.0037655	0.01111
cte-let-7	116467	131294	-0.17258	0.0039539	0.01116
cte-miR-137	448.339	655.654	-0.53398	0.0039075	0.01116
cte-miR-216b	42.3114	13.3807	1.464	0.003969	0.01116
novel_10	81046.6	130365	-0.67204	0.0039117	0.01116
lgi-miR-137	449.101	658.33	-0.53713	0.004721	0.012969
sme-miR-31b-5p	26.7212	50.8466	-0.91083	0.0046798	0.012969
novel_72	621.611	465.648	0.40718	0.0053779	0.014606
novel_130	6.49134	28.0995	-1.6868	0.0056953	0.015294
novel_49	2793.47	1764.91	0.64754	0.0066772	0.017732
novel_207	168.167	34.7898	1.7926	0.0079418	0.020858
lgi-miR-96a	16885.8	23030.8	-0.4429	0.0085573	0.021991
novel_26	16884.9	23030.8	-0.44298	0.0085215	0.021991
gsa-miR-7-5p	36.9391	2.67614	2.1288	0.009067	0.023053
lgi-miR-1994b	2201.5	1631.11	0.42656	0.0093768	0.023344
novel_34	9013.57	8451.24	0.091825	0.0093186	0.023344
novel_110	33.1107	65.5654	-0.90101	0.01099	0.027079
hru-miR-1986	371.565	95.0029	1.6146	0.011193	0.027297
novel_202	2211.88	1933.51	0.1906	0.014594	0.035232
lgi-miR-34	75.337	16.0568	1.7013	0.015154	0.036219
novel_223	0.588188	6.69035	-1.9324	0.019771	0.046259
novel_240	47.242	17.3949	1.25	0.019936	0.046259
novel_263	0.588188	6.69035	-1.9324	0.019771	0.046259
lgi-miR-71	11.8934	65.5654	-1.7341	0.020339	0.04674

## Sheet: Or & Zs
miRNA	Or	Zs	log2FoldChange	pval	padj
novel_63	152.313	1559.82	-3.3155	1.0909e-119	2.5962e-117
novel_81	1.4685	845.9	-7.5896	1.6387e-71	1.9501e-69
novel_86	63.9383	612.115	-3.1877	7.4032e-59	5.8732e-57
novel_132	0.401557	188.536	-6.1119	4.9828e-33	2.9648e-31
novel_206	0.367124	150.829	-5.8253	3.4311e-29	1.6332e-27
cte-miR-750	180.64	648.565	-1.8038	3.1083e-21	1.233e-19
novel_237	0.401557	85.4698	-5.0769	1.1971e-20	4.0701e-19
novel_229	179.435	642.28	-1.7963	1.2594e-19	3.7466e-18
cte-miR-1175-3p	70.4204	253.896	-1.8052	4.3532e-18	1.1512e-16
novel_98	69.2502	238.813	-1.7423	7.0034e-17	1.6668e-15
novel_7	82630.5	161068	-0.95485	2.7414e-15	5.9315e-14
novel_2	782166	1.24386e+06	-0.66574	4.0871e-12	8.106e-11
lgi-miR-100	789229	1.25544e+06	-0.66612	4.6234e-12	8.4645e-11
novel_96	205.809	0	4.0088	4.9608e-10	8.4333e-09
novel_236	0	27.652	-3.8274	7.5561e-10	1.1989e-08
novel_102	67.7128	173.453	-1.3197	2.5776e-09	3.8342e-08
lgi-miR-96a	14431.8	21633.9	-0.57995	1.6809e-07	2.2735e-06
novel_26	14430.7	21633.9	-0.58006	1.7194e-07	2.2735e-06
cte-miR-219	558.201	291.603	0.91418	5.6155e-06	6.6825e-05
lgi-miR-193	39.9714	95.5251	-1.2056	5.5141e-06	6.6825e-05
novel_185	0	13.826	-2.9186	7.826e-06	8.8695e-05
novel_16	58356.3	41015.4	0.50479	1.3873e-05	0.00015009
novel_210	1417.45	911.259	0.62964	1.8298e-05	0.00018935
lgi-miR-1992	49.8038	11.3122	1.8583	2.4416e-05	0.00024212
novel_106	46.6946	11.3122	1.7798	5.0073e-05	0.00047106
novel_156	14.169	0	2.6432	5.146e-05	0.00047106
lgi-miR-216b	5076.19	3660.12	0.46814	5.4924e-05	0.00048415
novel_39	5073.95	3660.12	0.46748	5.9569e-05	0.00050633
cte-miR-153	639.636	311.713	0.99465	0.00014071	0.0011163
novel_74	639.636	311.713	0.99465	0.00014071	0.0011163
hru-miR-1986	341.923	89.2405	1.685	0.00015647	0.0012013
novel_192	0	8.79836	-2.3576	0.0003716	0.0027637
novel_180	73.8851	33.9365	1.0616	0.00042452	0.0030617
novel_97	26.6745	5.02763	1.8749	0.00048886	0.003422
novel_215	0.734248	12.5691	-2.1943	0.00072262	0.0047773
novel_274	251.063	51.5333	1.811	0.00070476	0.0047773
novel_89	68.401	123.177	-0.81713	0.0007815	0.005027
novel_84	44.6524	82.956	-0.85495	0.0019648	0.012306
novel_205	3.47628	16.3398	-1.7091	0.0021452	0.013091
novel_72	240.036	437.404	-0.82795	0.0024729	0.014714
novel_207	139.44	32.6796	1.6365	0.0026747	0.015526
cte-miR-137	1081.99	615.885	0.77687	0.0043121	0.024435
cte-miR-216b	32.2158	12.5691	1.2	0.0044528	0.024646
lgi-miR-137	1085.6	618.399	0.77506	0.0048286	0.024983
novel_179	172.012	277.777	-0.66746	0.0047328	0.024983
novel_265	1071.49	614.628	0.76659	0.0046545	0.024983
novel_67	557.283	397.183	0.47963	0.0056473	0.028597
novel_64	575.905	1074.66	-0.84737	0.0065713	0.032583
novel_116	11.2664	1.25691	1.733	0.007525	0.03655
lgi-miR-183	3.47628	13.826	-1.4971	0.0085644	0.040766
novel_227	0.367124	6.28454	-1.6906	0.010718	0.049056
novel_263	0.367124	6.28454	-1.6906	0.010718	0.049056
