# Supplementary material for: Identification of shell-color-related microRNAs in the Manila clam Ruditapes philippinarum using high-throughput sequencing of small RNA transcriptomes
Source: Sci Rep. 2021 Apr 13;11:8044. doi: 10.1038/s41598-021-86727-9 (PMC8044141; doi:10.1038/s41598-021-86727-9)
Supplement: Supplementary file 4 — Supplementary Information 4. [file 41598_2021_86727_MOESM4_ESM.xlsx]

## Sheet: Wh & Or
GO_ID	GO_Term	GO_Class	Pvalue	AdjustedPv	x1	x2	n	N	EnrichDirect	GOlevl	GeneID
GO:0003700	sequence-specific DNA binding transcription factor activity	MF	3.07e-14	2.26e-11	58	318	1085	15083	Over	3	evm.model.Sc0000003.44,evm.model.Sc0000004.20,evm.model.Sc0000004.24,evm.model.Sc0000006.43,evm.model.Sc0000044.6_evm.model.Sc0000044.7,evm.model.Sc0000068.24,evm.model.xfSc0000003.52,evm.model.xfSc0000021.14,evm.model.xfSc0000025.14,evm.model.xfSc0000027.28,evm.model.xfSc0000039.25,evm.model.xfSc0000044.6.1,evm.model.xfSc0000055.22_evm.model.xfSc0000055.21,evm.model.xfSc0000078.7,evm.model.xfSc0…
GO:0043565	sequence-specific DNA binding	MF	3.16e-12	1.55e-09	49	268	1085	15083	Over	6	evm.model.Sc0000003.44,evm.model.Sc0000004.20,evm.model.Sc0000004.24,evm.model.Sc0000006.43,evm.model.Sc0000044.6_evm.model.Sc0000044.7,evm.model.Sc0000068.24,evm.model.xfSc0000003.52,evm.model.xfSc0000021.14,evm.model.xfSc0000025.14,evm.model.xfSc0000027.28,evm.model.xfSc0000039.25,evm.model.xfSc0000044.6.1,evm.model.xfSc0000078.7,evm.model.xfSc0000081.16,evm.model.xfSc0000081.21,evm.model.xfSc0…
GO:0006355	regulation of transcription, DNA-templated	BP	4.44e-11	1.09e-08	68	446	1085	15083	Over	6	evm.model.Sc0000003.44,evm.model.Sc0000004.20,evm.model.Sc0000004.24,evm.model.Sc0000006.43,evm.model.Sc0000044.6_evm.model.Sc0000044.7,evm.model.Sc0000068.24,evm.model.Sc0000120.21,evm.model.xfSc0000003.52,evm.model.xfSc0000021.14,evm.model.xfSc0000025.14,evm.model.xfSc0000027.28,evm.model.xfSc0000039.25,evm.model.xfSc0000044.6.1,evm.model.xfSc0000055.22_evm.model.xfSc0000055.21,evm.model.xfSc00…
GO:0006351	transcription, DNA-templated	BP	1.16e-10	2.45e-08	75	518	1085	15083	Over	6	evm.model.Sc0000003.44,evm.model.Sc0000004.20,evm.model.Sc0000004.24,evm.model.Sc0000006.43,evm.model.Sc0000041.13,evm.model.Sc0000044.6_evm.model.Sc0000044.7,evm.model.Sc0000068.24,evm.model.Sc0000120.21,evm.model.xfSc0000003.52,evm.model.xfSc0000021.14,evm.model.xfSc0000025.14,evm.model.xfSc0000027.28,evm.model.xfSc0000039.25,evm.model.xfSc0000044.6.1,evm.model.xfSc0000055.22_evm.model.xfSc0000…
GO:0060255	regulation of macromolecule metabolic process	BP	1.14e-09	1.2e-07	70	490	1085	15083	Over	4	evm.model.Sc0000003.44,evm.model.Sc0000004.20,evm.model.Sc0000004.24,evm.model.Sc0000006.43,evm.model.Sc0000044.6_evm.model.Sc0000044.7,evm.model.Sc0000068.24,evm.model.Sc0000120.21,evm.model.xfSc0000003.52,evm.model.xfSc0000021.14,evm.model.xfSc0000025.14,evm.model.xfSc0000027.28,evm.model.xfSc0000039.25,evm.model.xfSc0000044.6.1,evm.model.xfSc0000055.22_evm.model.xfSc0000055.21,evm.model.xfSc00…
GO:0019219	regulation of nucleobase-containing compound metabolic process	BP	1.92e-09	1.88e-07	71	504	1085	15083	Over	5	evm.model.Sc0000003.44,evm.model.Sc0000004.20,evm.model.Sc0000004.24,evm.model.Sc0000006.43,evm.model.Sc0000044.6_evm.model.Sc0000044.7,evm.model.Sc0000068.24,evm.model.Sc0000120.21,evm.model.xfSc0000003.52,evm.model.xfSc0000021.14,evm.model.xfSc0000025.14,evm.model.xfSc0000027.28,evm.model.xfSc0000039.25,evm.model.xfSc0000044.6.1,evm.model.xfSc0000055.22_evm.model.xfSc0000055.21,evm.model.xfSc00…
GO:0034654	nucleobase-containing compound biosynthetic process	BP	2.68e-09	2.32e-07	85	644	1085	15083	Over	5	evm.model.Sc0000003.44,evm.model.Sc0000004.20,evm.model.Sc0000004.24,evm.model.Sc0000006.43,evm.model.Sc0000008.29,evm.model.Sc0000011.18,evm.model.Sc0000019.34.1,evm.model.Sc0000041.13,evm.model.Sc0000044.6_evm.model.Sc0000044.7,evm.model.Sc0000068.24,evm.model.Sc0000120.21,evm.model.xfSc0000003.52,evm.model.xfSc0000021.14,evm.model.xfSc0000025.14,evm.model.xfSc0000027.28,evm.model.xfSc0000039.2…
GO:0080090	regulation of primary metabolic process	BP	4.48e-09	3.66e-07	73	531	1085	15083	Over	4	evm.model.Sc0000003.44,evm.model.Sc0000004.20,evm.model.Sc0000004.24,evm.model.Sc0000006.43,evm.model.Sc0000044.6_evm.model.Sc0000044.7,evm.model.Sc0000068.24,evm.model.Sc0000120.21,evm.model.xfSc0000003.52,evm.model.xfSc0000021.14,evm.model.xfSc0000025.14,evm.model.xfSc0000027.28,evm.model.xfSc0000039.25,evm.model.xfSc0000044.6.1,evm.model.xfSc0000055.22_evm.model.xfSc0000055.21,evm.model.xfSc00…
GO:0031323	regulation of cellular metabolic process	BP	6.82e-09	5.28e-07	73	535	1085	15083	Over	4	evm.model.Sc0000003.44,evm.model.Sc0000004.20,evm.model.Sc0000004.24,evm.model.Sc0000006.43,evm.model.Sc0000044.6_evm.model.Sc0000044.7,evm.model.Sc0000068.24,evm.model.Sc0000120.21,evm.model.xfSc0000003.52,evm.model.xfSc0000021.14,evm.model.xfSc0000025.14,evm.model.xfSc0000027.28,evm.model.xfSc0000039.25,evm.model.xfSc0000044.6.1,evm.model.xfSc0000055.22_evm.model.xfSc0000055.21,evm.model.xfSc00…
GO:0003677	DNA binding	MF	8.97e-09	6.6e-07	77	577	1085	15083	Over	5	evm.model.Sc0000003.44,evm.model.Sc0000004.20,evm.model.Sc0000004.24,evm.model.Sc0000006.43,evm.model.Sc0000008.15,evm.model.Sc0000034.13.1,evm.model.Sc0000043.25,evm.model.Sc0000044.6_evm.model.Sc0000044.7,evm.model.Sc0000068.24,evm.model.Sc0000120.21,evm.model.xfSc0000003.52,evm.model.xfSc0000015.33,evm.model.xfSc0000021.14,evm.model.xfSc0000021.7,evm.model.xfSc0000025.14,evm.model.xfSc0000025.…
GO:0018130	heterocycle biosynthetic process	BP	4.95e-08	3.16e-06	86	687	1085	15083	Over	5	evm.model.Sc0000003.44,evm.model.Sc0000004.20,evm.model.Sc0000004.24,evm.model.Sc0000006.43,evm.model.Sc0000008.29,evm.model.Sc0000011.18,evm.model.Sc0000019.34.1,evm.model.Sc0000041.13,evm.model.Sc0000044.6_evm.model.Sc0000044.7,evm.model.Sc0000068.24,evm.model.Sc0000120.21,evm.model.xfSc0000003.52,evm.model.xfSc0000021.14,evm.model.xfSc0000025.14,evm.model.xfSc0000027.28,evm.model.xfSc0000039.2…
GO:1901362	organic cyclic compound biosynthetic process	BP	5.67e-08	3.47e-06	87	699	1085	15083	Over	5	evm.model.Sc0000003.44,evm.model.Sc0000004.20,evm.model.Sc0000004.24,evm.model.Sc0000006.43,evm.model.Sc0000008.29,evm.model.Sc0000011.18,evm.model.Sc0000019.34.1,evm.model.Sc0000041.13,evm.model.Sc0000044.6_evm.model.Sc0000044.7,evm.model.Sc0000068.24,evm.model.Sc0000120.21,evm.model.xfSc0000003.52,evm.model.xfSc0000021.14,evm.model.xfSc0000025.14,evm.model.xfSc0000027.28,evm.model.xfSc0000039.2…
GO:0097159	organic cyclic compound binding	MF	4.83e-07	2.74e-05	262	2775	1085	15083	Over	3	evm.model.Sc0000000.29,evm.model.Sc0000003.44,evm.model.Sc0000004.20,evm.model.Sc0000004.23,evm.model.Sc0000004.24,evm.model.Sc0000006.43,evm.model.Sc0000008.15,evm.model.Sc0000008.9.8,evm.model.Sc0000017.23,evm.model.Sc0000017.26,evm.model.Sc0000024.17,evm.model.Sc0000026.30,evm.model.Sc0000034.13.1,evm.model.Sc0000036.15,evm.model.Sc0000039.24,evm.model.Sc0000043.25,evm.model.Sc0000044.22.4,evm…
GO:1901363	heterocyclic compound binding	MF	6.22e-07	3.39e-05	261	2770	1085	15083	Over	3	evm.model.Sc0000000.29,evm.model.Sc0000003.44,evm.model.Sc0000004.20,evm.model.Sc0000004.23,evm.model.Sc0000004.24,evm.model.Sc0000006.43,evm.model.Sc0000008.15,evm.model.Sc0000008.9.8,evm.model.Sc0000017.23,evm.model.Sc0000017.26,evm.model.Sc0000024.17,evm.model.Sc0000026.30,evm.model.Sc0000034.13.1,evm.model.Sc0000036.15,evm.model.Sc0000039.24,evm.model.Sc0000043.25,evm.model.Sc0000044.22.4,evm…
GO:0004674	protein serine/threonine kinase activity	MF	3.01e-06	0.000158379	15	53	1085	15083	Over	7	evm.model.Sc0000024.17,evm.model.Sc0000044.22.4,evm.model.xfSc0000020.4,evm.model.xfSc0000170.10,evm.model.xfSc0000525.6,evm.model.xfSc0000570.15.1,evm.model.xfSc0000770.6,evm.model.xfSc0000790.15,evm.model.xfSc0001034.7,evm.model.xfSc0001244.4,evm.model.xfSc0001684.3,evm.model.xfSc0001732.2,evm.model.xfSc0002023.3,evm.model.xfSc0002542.1,evm.model.xfSc0004536.1
GO:0006468	protein phosphorylation	BP	7.2e-06	0.00036538	57	449	1085	15083	Over	7	evm.model.Sc0000008.9.8,evm.model.Sc0000024.17,evm.model.Sc0000026.30,evm.model.Sc0000036.15,evm.model.Sc0000044.22.4,evm.model.xfSc0000005.40.2,evm.model.xfSc0000020.4,evm.model.xfSc0000030.33,evm.model.xfSc0000045.28,evm.model.xfSc0000057.17,evm.model.xfSc0000081.10,evm.model.xfSc0000086.1,evm.model.xfSc0000094.19,evm.model.xfSc0000170.10,evm.model.xfSc0000171.1.1,evm.model.xfSc0000178.7,evm.mo…
GO:0005488	binding	MF	1.12e-05	0.000548394	689	8612	1085	15083	Over	2	evm.model.Sc0000000.24,evm.model.Sc0000000.29,evm.model.Sc0000000.30,evm.model.Sc0000000.38,evm.model.Sc0000001.24,evm.model.Sc0000001.64,evm.model.Sc0000002.24,evm.model.Sc0000002.6.1,evm.model.Sc0000003.33,evm.model.Sc0000003.44,evm.model.Sc0000003.49,evm.model.Sc0000004.20,evm.model.Sc0000004.23,evm.model.Sc0000004.24,evm.model.Sc0000005.20,evm.model.Sc0000006.43,evm.model.Sc0000006.9,evm.mode…
GO:0004672	protein kinase activity	MF	1.47e-05	0.000696875	55	437	1085	15083	Over	6	evm.model.Sc0000008.9.8,evm.model.Sc0000024.17,evm.model.Sc0000026.30,evm.model.Sc0000036.15,evm.model.Sc0000044.22.4,evm.model.xfSc0000005.40.2,evm.model.xfSc0000020.4,evm.model.xfSc0000030.33,evm.model.xfSc0000045.28,evm.model.xfSc0000081.10,evm.model.xfSc0000086.1,evm.model.xfSc0000094.19,evm.model.xfSc0000170.10,evm.model.xfSc0000171.1.1,evm.model.xfSc0000178.7,evm.model.xfSc0000207.14,evm.mo…
GO:0016070	RNA metabolic process	BP	2.08e-05	0.000954655	81	719	1085	15083	Over	5	evm.model.Sc0000003.44,evm.model.Sc0000004.20,evm.model.Sc0000004.24,evm.model.Sc0000006.43,evm.model.Sc0000041.13,evm.model.Sc0000044.6_evm.model.Sc0000044.7,evm.model.Sc0000068.24,evm.model.Sc0000110.9,evm.model.Sc0000120.21,evm.model.xfSc0000003.52,evm.model.xfSc0000016.27,evm.model.xfSc0000021.14,evm.model.xfSc0000025.14,evm.model.xfSc0000027.25,evm.model.xfSc0000027.28,evm.model.xfSc0000039.…
GO:0016310	phosphorylation	BP	4.01e-05	0.00178679	58	481	1085	15083	Over	6	evm.model.Sc0000008.9.8,evm.model.Sc0000024.17,evm.model.Sc0000026.30,evm.model.Sc0000036.15,evm.model.Sc0000044.22.4,evm.model.xfSc0000005.40.2,evm.model.xfSc0000020.4,evm.model.xfSc0000030.33,evm.model.xfSc0000045.28,evm.model.xfSc0000057.17,evm.model.xfSc0000081.10,evm.model.xfSc0000086.1,evm.model.xfSc0000094.19,evm.model.xfSc0000119.17,evm.model.xfSc0000170.10,evm.model.xfSc0000171.1.1,evm.m…
GO:0006793	phosphorus metabolic process	BP	4.28e-05	0.00185362	105	1003	1085	15083	Over	4	evm.model.Sc0000008.29,evm.model.Sc0000008.9.8,evm.model.Sc0000011.18,evm.model.Sc0000019.34.1,evm.model.Sc0000024.17,evm.model.Sc0000026.30,evm.model.Sc0000036.15,evm.model.Sc0000044.22.4,evm.model.Sc0000069.3,evm.model.Sc0000086.5,evm.model.Sc0000170.7,evm.model.xfSc0000000.16,evm.model.xfSc0000005.40.2,evm.model.xfSc0000020.4,evm.model.xfSc0000027.19.2,evm.model.xfSc0000030.33,evm.model.xfSc00…
GO:0004713	protein tyrosine kinase activity	MF	4.83e-05	0.00202963	44	339	1085	15083	Over	7	evm.model.Sc0000024.17,evm.model.Sc0000026.30,evm.model.Sc0000036.15,evm.model.Sc0000044.22.4,evm.model.xfSc0000005.40.2,evm.model.xfSc0000020.4,evm.model.xfSc0000045.28,evm.model.xfSc0000081.10,evm.model.xfSc0000086.1,evm.model.xfSc0000094.19,evm.model.xfSc0000170.10,evm.model.xfSc0000171.1.1,evm.model.xfSc0000178.7,evm.model.xfSc0000207.14,evm.model.xfSc0000222.23,evm.model.xfSc0000251.10,evm.m…
GO:0006796	phosphate-containing compound metabolic process	BP	5.3e-05	0.00216627	104	996	1085	15083	Over	5	evm.model.Sc0000008.29,evm.model.Sc0000008.9.8,evm.model.Sc0000011.18,evm.model.Sc0000019.34.1,evm.model.Sc0000024.17,evm.model.Sc0000026.30,evm.model.Sc0000036.15,evm.model.Sc0000044.22.4,evm.model.Sc0000069.3,evm.model.Sc0000086.5,evm.model.Sc0000170.7,evm.model.xfSc0000000.16,evm.model.xfSc0000005.40.2,evm.model.xfSc0000020.4,evm.model.xfSc0000027.19.2,evm.model.xfSc0000030.33,evm.model.xfSc00…
GO:0007264	small GTPase mediated signal transduction	BP	5.69e-05	0.00226139	35	252	1085	15083	Over	6	evm.model.Sc0000170.7,evm.model.xfSc0000000.16,evm.model.xfSc0000027.19.2,evm.model.xfSc0000096.23,evm.model.xfSc0000096.7,evm.model.xfSc0000105.20,evm.model.xfSc0000113.8.1,evm.model.xfSc0000118.8,evm.model.xfSc0000170.13,evm.model.xfSc0000260.24,evm.model.xfSc0000283.13,evm.model.xfSc0000312.9,evm.model.xfSc0000328.14,evm.model.xfSc0000455.10,evm.model.xfSc0000478.10,evm.model.xfSc0000480.4,evm…
GO:0015031	protein transport	BP	6.3e-05	0.00243823	39	292	1085	15083	Over	5	evm.model.Sc0000011.19,evm.model.Sc0000170.7,evm.model.xfSc0000000.16,evm.model.xfSc0000003.3,evm.model.xfSc0000027.19.2,evm.model.xfSc0000044.8,evm.model.xfSc0000045.25,evm.model.xfSc0000096.23,evm.model.xfSc0000096.7,evm.model.xfSc0000105.20,evm.model.xfSc0000109.7,evm.model.xfSc0000113.8.1,evm.model.xfSc0000118.8,evm.model.xfSc0000161.19,evm.model.xfSc0000283.13,evm.model.xfSc0000328.14,evm.mo…
GO:0003676	nucleic acid binding	MF	0.000103652	0.00376584	112	1104	1085	15083	Over	4	evm.model.Sc0000003.44,evm.model.Sc0000004.20,evm.model.Sc0000004.24,evm.model.Sc0000006.43,evm.model.Sc0000008.15,evm.model.Sc0000017.23,evm.model.Sc0000017.26,evm.model.Sc0000034.13.1,evm.model.Sc0000043.25,evm.model.Sc0000044.6_evm.model.Sc0000044.7,evm.model.Sc0000048.2,evm.model.Sc0000064.2,evm.model.Sc0000068.24,evm.model.Sc0000078.17,evm.model.Sc0000082.8,evm.model.Sc0000120.21,evm.model.S…
GO:0009059	macromolecule biosynthetic process	BP	0.000104962	0.00376584	99	953	1085	15083	Over	5	evm.model.Sc0000003.44,evm.model.Sc0000004.20,evm.model.Sc0000004.24,evm.model.Sc0000006.43,evm.model.Sc0000041.13,evm.model.Sc0000044.6_evm.model.Sc0000044.7,evm.model.Sc0000068.24,evm.model.Sc0000103.4,evm.model.Sc0000120.21,evm.model.xfSc0000003.52,evm.model.xfSc0000021.14,evm.model.xfSc0000025.14,evm.model.xfSc0000027.28,evm.model.xfSc0000039.25,evm.model.xfSc0000044.6.1,evm.model.xfSc0000055…
GO:0034645	cellular macromolecule biosynthetic process	BP	0.000148239	0.00519188	98	949	1085	15083	Over	5	evm.model.Sc0000003.44,evm.model.Sc0000004.20,evm.model.Sc0000004.24,evm.model.Sc0000006.43,evm.model.Sc0000041.13,evm.model.Sc0000044.6_evm.model.Sc0000044.7,evm.model.Sc0000068.24,evm.model.Sc0000103.4,evm.model.Sc0000120.21,evm.model.xfSc0000003.52,evm.model.xfSc0000021.14,evm.model.xfSc0000025.14,evm.model.xfSc0000027.28,evm.model.xfSc0000039.25,evm.model.xfSc0000044.6.1,evm.model.xfSc0000055…
GO:0006139	nucleobase-containing compound metabolic process	BP	0.000204695	0.00684332	127	1299	1085	15083	Over	4	evm.model.Sc0000003.44,evm.model.Sc0000004.20,evm.model.Sc0000004.24,evm.model.Sc0000006.43,evm.model.Sc0000008.29,evm.model.Sc0000011.18,evm.model.Sc0000019.34.1,evm.model.Sc0000041.13,evm.model.Sc0000044.6_evm.model.Sc0000044.7,evm.model.Sc0000068.24,evm.model.Sc0000110.9,evm.model.Sc0000120.21,evm.model.Sc0000170.7,evm.model.xfSc0000000.16,evm.model.xfSc0000003.52,evm.model.xfSc0000015.33,evm.…
GO:1901068	guanosine-containing compound metabolic process	BP	0.000215967	0.00705875	28	197	1085	15083	Over	8	evm.model.Sc0000170.7,evm.model.xfSc0000000.16,evm.model.xfSc0000027.19.2,evm.model.xfSc0000096.23,evm.model.xfSc0000096.7,evm.model.xfSc0000105.20,evm.model.xfSc0000113.8.1,evm.model.xfSc0000118.8,evm.model.xfSc0000170.2,evm.model.xfSc0000177.12,evm.model.xfSc0000283.13,evm.model.xfSc0000328.14,evm.model.xfSc0000455.10,evm.model.xfSc0000516.15,evm.model.xfSc0000518.9,evm.model.xfSc0000523.10,evm…
GO:0044260	cellular macromolecule metabolic process	BP	0.000225863	0.00705875	192	2099	1085	15083	Over	4	evm.model.Sc0000003.44,evm.model.Sc0000004.20,evm.model.Sc0000004.24,evm.model.Sc0000006.38,evm.model.Sc0000006.43,evm.model.Sc0000008.9.8,evm.model.Sc0000011.19,evm.model.Sc0000017.26,evm.model.Sc0000024.17,evm.model.Sc0000026.30,evm.model.Sc0000027.29,evm.model.Sc0000036.15,evm.model.Sc0000041.13,evm.model.Sc0000044.22.4,evm.model.Sc0000044.6_evm.model.Sc0000044.7,evm.model.Sc0000068.24,evm.mod…
GO:0006184	GTP catabolic process	BP	0.000287916	0.00705875	27	190	1085	15083	Over	8	evm.model.Sc0000170.7,evm.model.xfSc0000000.16,evm.model.xfSc0000027.19.2,evm.model.xfSc0000096.23,evm.model.xfSc0000096.7,evm.model.xfSc0000105.20,evm.model.xfSc0000113.8.1,evm.model.xfSc0000118.8,evm.model.xfSc0000170.2,evm.model.xfSc0000177.12,evm.model.xfSc0000283.13,evm.model.xfSc0000328.14,evm.model.xfSc0000455.10,evm.model.xfSc0000516.15,evm.model.xfSc0000523.10,evm.model.xfSc0000646.12,ev…
GO:0009119	ribonucleoside metabolic process	BP	0.000300394	0.00724394	31	229	1085	15083	Over	6	evm.model.Sc0000011.18,evm.model.Sc0000170.7,evm.model.xfSc0000000.16,evm.model.xfSc0000027.19.2,evm.model.xfSc0000096.23,evm.model.xfSc0000096.7,evm.model.xfSc0000105.20,evm.model.xfSc0000113.8.1,evm.model.xfSc0000118.8,evm.model.xfSc0000119.17,evm.model.xfSc0000168.7,evm.model.xfSc0000170.2,evm.model.xfSc0000177.12,evm.model.xfSc0000283.13,evm.model.xfSc0000328.14,evm.model.xfSc0000455.10,evm.m…
GO:0004702	receptor signaling protein serine/threonine kinase activity	MF	0.000355135	0.00829211	4	6	1085	15083	Over	5	evm.model.xfSc0000170.10,evm.model.xfSc0000525.6,evm.model.xfSc0001034.7,evm.model.xfSc0001732.2
GO:0046128	purine ribonucleoside metabolic process	BP	0.000399022	0.00895896	30	222	1085	15083	Over	7	evm.model.Sc0000011.18,evm.model.Sc0000170.7,evm.model.xfSc0000000.16,evm.model.xfSc0000027.19.2,evm.model.xfSc0000096.23,evm.model.xfSc0000096.7,evm.model.xfSc0000105.20,evm.model.xfSc0000113.8.1,evm.model.xfSc0000118.8,evm.model.xfSc0000119.17,evm.model.xfSc0000170.2,evm.model.xfSc0000177.12,evm.model.xfSc0000283.13,evm.model.xfSc0000328.14,evm.model.xfSc0000455.10,evm.model.xfSc0000516.15,evm.…
GO:0046483	heterocycle metabolic process	BP	0.000401966	0.00895896	130	1354	1085	15083	Over	4	evm.model.Sc0000003.44,evm.model.Sc0000004.20,evm.model.Sc0000004.24,evm.model.Sc0000006.43,evm.model.Sc0000008.29,evm.model.Sc0000011.18,evm.model.Sc0000019.34.1,evm.model.Sc0000041.13,evm.model.Sc0000044.6_evm.model.Sc0000044.7,evm.model.Sc0000068.24,evm.model.Sc0000110.9,evm.model.Sc0000120.21,evm.model.Sc0000170.7,evm.model.xfSc0000000.16,evm.model.xfSc0000003.52,evm.model.xfSc0000015.33,evm.…
GO:0006725	cellular aromatic compound metabolic process	BP	0.000428864	0.00908581	131	1368	1085	15083	Over	4	evm.model.Sc0000003.44,evm.model.Sc0000004.20,evm.model.Sc0000004.24,evm.model.Sc0000006.43,evm.model.Sc0000008.29,evm.model.Sc0000011.18,evm.model.Sc0000019.34.1,evm.model.Sc0000041.13,evm.model.Sc0000044.6_evm.model.Sc0000044.7,evm.model.Sc0000068.24,evm.model.Sc0000110.9,evm.model.Sc0000120.21,evm.model.Sc0000170.7,evm.model.xfSc0000000.16,evm.model.xfSc0000003.52,evm.model.xfSc0000015.33,evm.…
GO:0009205	purine ribonucleoside triphosphate metabolic process	BP	0.000432363	0.00908581	29	213	1085	15083	Over	8	evm.model.Sc0000011.18,evm.model.Sc0000170.7,evm.model.xfSc0000000.16,evm.model.xfSc0000027.19.2,evm.model.xfSc0000096.23,evm.model.xfSc0000096.7,evm.model.xfSc0000105.20,evm.model.xfSc0000113.8.1,evm.model.xfSc0000118.8,evm.model.xfSc0000119.17,evm.model.xfSc0000170.2,evm.model.xfSc0000177.12,evm.model.xfSc0000283.13,evm.model.xfSc0000328.14,evm.model.xfSc0000455.10,evm.model.xfSc0000516.15,evm.…
GO:1901360	organic cyclic compound metabolic process	BP	0.000452437	0.00937373	134	1406	1085	15083	Over	4	evm.model.Sc0000003.44,evm.model.Sc0000004.20,evm.model.Sc0000004.24,evm.model.Sc0000006.43,evm.model.Sc0000008.29,evm.model.Sc0000011.18,evm.model.Sc0000019.34.1,evm.model.Sc0000041.13,evm.model.Sc0000044.6_evm.model.Sc0000044.7,evm.model.Sc0000068.24,evm.model.Sc0000110.9,evm.model.Sc0000120.21,evm.model.Sc0000170.7,evm.model.xfSc0000000.16,evm.model.xfSc0000003.52,evm.model.xfSc0000015.33,evm.…
GO:0044270	cellular nitrogen compound catabolic process	BP	0.000592359	0.0117751	30	226	1085	15083	Over	5	evm.model.Sc0000170.7,evm.model.xfSc0000000.16,evm.model.xfSc0000027.19.2,evm.model.xfSc0000096.23,evm.model.xfSc0000096.7,evm.model.xfSc0000105.20,evm.model.xfSc0000113.8.1,evm.model.xfSc0000118.8,evm.model.xfSc0000170.2,evm.model.xfSc0000177.12,evm.model.xfSc0000283.13,evm.model.xfSc0000328.14,evm.model.xfSc0000455.10,evm.model.xfSc0000516.15,evm.model.xfSc0000523.10,evm.model.xfSc0000646.12,ev…
GO:0044237	cellular metabolic process	BP	0.000691326	0.0135592	251	2893	1085	15083	Over	3	evm.model.Sc0000003.44,evm.model.Sc0000004.20,evm.model.Sc0000004.24,evm.model.Sc0000006.38,evm.model.Sc0000006.43,evm.model.Sc0000008.29,evm.model.Sc0000008.9.8,evm.model.Sc0000011.18,evm.model.Sc0000011.19,evm.model.Sc0000017.26,evm.model.Sc0000019.34.1,evm.model.Sc0000024.17,evm.model.Sc0000026.30,evm.model.Sc0000027.29,evm.model.Sc0000036.15,evm.model.Sc0000041.13,evm.model.Sc0000044.22.4,evm…
GO:0046700	heterocycle catabolic process	BP	0.000787242	0.0152373	30	229	1085	15083	Over	5	evm.model.Sc0000170.7,evm.model.xfSc0000000.16,evm.model.xfSc0000027.19.2,evm.model.xfSc0000096.23,evm.model.xfSc0000096.7,evm.model.xfSc0000105.20,evm.model.xfSc0000113.8.1,evm.model.xfSc0000118.8,evm.model.xfSc0000170.2,evm.model.xfSc0000177.12,evm.model.xfSc0000283.13,evm.model.xfSc0000328.14,evm.model.xfSc0000455.10,evm.model.xfSc0000516.15,evm.model.xfSc0000523.10,evm.model.xfSc0000646.12,ev…
GO:0050794	regulation of cellular process	BP	0.000805902	0.0153959	214	2425	1085	15083	Over	3	evm.model.Sc0000001.71,evm.model.Sc0000002.24,evm.model.Sc0000003.44,evm.model.Sc0000004.20,evm.model.Sc0000004.24,evm.model.Sc0000006.43,evm.model.Sc0000009.18,evm.model.Sc0000010.29,evm.model.Sc0000014.34,evm.model.Sc0000016.29,evm.model.Sc0000019.34.1,evm.model.Sc0000033.15.1,evm.model.Sc0000039.16,evm.model.Sc0000044.6_evm.model.Sc0000044.7,evm.model.Sc0000068.24,evm.model.Sc0000069.5,evm.mod…
GO:0008083	growth factor activity	MF	0.0008479	0.0159905	6	17	1085	15083	Over	5	evm.model.Sc0000129.5,evm.model.xfSc0000096.16,evm.model.xfSc0000155.6,evm.model.xfSc0000321.8_evm.model.xfSc0000321.9,evm.model.xfSc0000589.5,evm.model.xfSc0000730.2
GO:1901361	organic cyclic compound catabolic process	BP	0.000946441	0.017623	30	231	1085	15083	Over	5	evm.model.Sc0000170.7,evm.model.xfSc0000000.16,evm.model.xfSc0000027.19.2,evm.model.xfSc0000096.23,evm.model.xfSc0000096.7,evm.model.xfSc0000105.20,evm.model.xfSc0000113.8.1,evm.model.xfSc0000118.8,evm.model.xfSc0000170.2,evm.model.xfSc0000177.12,evm.model.xfSc0000283.13,evm.model.xfSc0000328.14,evm.model.xfSc0000455.10,evm.model.xfSc0000516.15,evm.model.xfSc0000523.10,evm.model.xfSc0000646.12,ev…
GO:0004563	beta-N-acetylhexosaminidase activity	MF	0.000985493	0.0180443	5	12	1085	15083	Over	7	evm.model.xfSc0000182.16,evm.model.xfSc0000283.15,evm.model.xfSc0000634.1,evm.model.xfSc0000859.13,evm.model.xfSc0001338.2
GO:0019439	aromatic compound catabolic process	BP	0.0010416	0.0180443	29	222	1085	15083	Over	5	evm.model.Sc0000170.7,evm.model.xfSc0000000.16,evm.model.xfSc0000027.19.2,evm.model.xfSc0000096.23,evm.model.xfSc0000096.7,evm.model.xfSc0000105.20,evm.model.xfSc0000113.8.1,evm.model.xfSc0000118.8,evm.model.xfSc0000170.2,evm.model.xfSc0000177.12,evm.model.xfSc0000283.13,evm.model.xfSc0000328.14,evm.model.xfSc0000455.10,evm.model.xfSc0000516.15,evm.model.xfSc0000523.10,evm.model.xfSc0000646.12,ev…
GO:0006464	cellular protein modification process	BP	0.00104267	0.0180443	87	866	1085	15083	Over	6	evm.model.Sc0000006.38,evm.model.Sc0000008.9.8,evm.model.Sc0000011.19,evm.model.Sc0000017.26,evm.model.Sc0000024.17,evm.model.Sc0000026.30,evm.model.Sc0000036.15,evm.model.Sc0000044.22.4,evm.model.Sc0000069.3,evm.model.Sc0000103.4,evm.model.Sc0000104.7,evm.model.Sc0000188.3,evm.model.xfSc0000005.40.2,evm.model.xfSc0000020.4,evm.model.xfSc0000030.33,evm.model.xfSc0000038.36,evm.model.xfSc0000045.2…
GO:0016301	kinase activity	MF	0.00108671	0.0185878	57	522	1085	15083	Over	5	evm.model.Sc0000008.9.8,evm.model.Sc0000024.17,evm.model.Sc0000026.30,evm.model.Sc0000036.15,evm.model.Sc0000044.22.4,evm.model.xfSc0000005.40.2,evm.model.xfSc0000020.4,evm.model.xfSc0000030.33,evm.model.xfSc0000045.28,evm.model.xfSc0000047.33,evm.model.xfSc0000081.10,evm.model.xfSc0000086.1,evm.model.xfSc0000094.19,evm.model.xfSc0000170.10,evm.model.xfSc0000171.1.1,evm.model.xfSc0000178.7,evm.mo…
GO:0034641	cellular nitrogen compound metabolic process	BP	0.00119748	0.0195722	129	1375	1085	15083	Over	4	evm.model.Sc0000003.44,evm.model.Sc0000004.20,evm.model.Sc0000004.24,evm.model.Sc0000006.43,evm.model.Sc0000008.29,evm.model.Sc0000011.18,evm.model.Sc0000019.34.1,evm.model.Sc0000041.13,evm.model.Sc0000044.6_evm.model.Sc0000044.7,evm.model.Sc0000068.24,evm.model.Sc0000110.9,evm.model.Sc0000120.21,evm.model.Sc0000170.7,evm.model.xfSc0000000.16,evm.model.xfSc0000003.52,evm.model.xfSc0000015.33,evm.…
GO:0016773	phosphotransferase activity, alcohol group as acceptor	MF	0.00121097	0.0195751	57	524	1085	15083	Over	5	evm.model.Sc0000008.9.8,evm.model.Sc0000024.17,evm.model.Sc0000026.30,evm.model.Sc0000036.15,evm.model.Sc0000044.22.4,evm.model.xfSc0000005.40.2,evm.model.xfSc0000020.4,evm.model.xfSc0000030.33,evm.model.xfSc0000045.28,evm.model.xfSc0000047.33,evm.model.xfSc0000081.10,evm.model.xfSc0000086.1,evm.model.xfSc0000094.19,evm.model.xfSc0000170.10,evm.model.xfSc0000171.1.1,evm.model.xfSc0000178.7,evm.mo…
GO:0034655	nucleobase-containing compound catabolic process	BP	0.00125642	0.019873	28	214	1085	15083	Over	5	evm.model.Sc0000170.7,evm.model.xfSc0000000.16,evm.model.xfSc0000027.19.2,evm.model.xfSc0000096.23,evm.model.xfSc0000096.7,evm.model.xfSc0000105.20,evm.model.xfSc0000113.8.1,evm.model.xfSc0000118.8,evm.model.xfSc0000170.2,evm.model.xfSc0000177.12,evm.model.xfSc0000283.13,evm.model.xfSc0000328.14,evm.model.xfSc0000455.10,evm.model.xfSc0000516.15,evm.model.xfSc0000523.10,evm.model.xfSc0000646.12,ev…
GO:0017076	purine nucleotide binding	MF	0.0014301	0.022144	130	1393	1085	15083	Over	5	evm.model.Sc0000000.29,evm.model.Sc0000008.9.8,evm.model.Sc0000017.23,evm.model.Sc0000024.17,evm.model.Sc0000026.30,evm.model.Sc0000036.15,evm.model.Sc0000044.22.4,evm.model.Sc0000170.7,evm.model.xfSc0000000.16,evm.model.xfSc0000004.6,evm.model.xfSc0000005.40.2,evm.model.xfSc0000020.4,evm.model.xfSc0000025.34.1,evm.model.xfSc0000027.19.2,evm.model.xfSc0000030.33,evm.model.xfSc0000045.28,evm.model…
GO:0010467	gene expression	BP	0.0014845	0.0227468	86	863	1085	15083	Over	5	evm.model.Sc0000003.44,evm.model.Sc0000004.20,evm.model.Sc0000004.24,evm.model.Sc0000006.43,evm.model.Sc0000041.13,evm.model.Sc0000044.6_evm.model.Sc0000044.7,evm.model.Sc0000068.24,evm.model.Sc0000110.9,evm.model.Sc0000120.21,evm.model.xfSc0000003.52,evm.model.xfSc0000016.27,evm.model.xfSc0000021.14,evm.model.xfSc0000025.14,evm.model.xfSc0000027.25,evm.model.xfSc0000027.28,evm.model.xfSc0000039.…
GO:0035556	intracellular signal transduction	BP	0.00170048	0.0255245	49	441	1085	15083	Over	5	evm.model.Sc0000019.34.1,evm.model.Sc0000170.7,evm.model.xfSc0000000.16,evm.model.xfSc0000020.4,evm.model.xfSc0000027.19.2,evm.model.xfSc0000039.2,evm.model.xfSc0000067.5,evm.model.xfSc0000096.23,evm.model.xfSc0000096.7,evm.model.xfSc0000105.20,evm.model.xfSc0000106.6,evm.model.xfSc0000113.8.1,evm.model.xfSc0000118.8,evm.model.xfSc0000170.13,evm.model.xfSc0000260.24,evm.model.xfSc0000283.13,evm.m…
GO:0035639	purine ribonucleoside triphosphate binding	MF	0.00174808	0.025974	128	1375	1085	15083	Over	5	evm.model.Sc0000000.29,evm.model.Sc0000008.9.8,evm.model.Sc0000017.23,evm.model.Sc0000024.17,evm.model.Sc0000026.30,evm.model.Sc0000036.15,evm.model.Sc0000044.22.4,evm.model.Sc0000170.7,evm.model.xfSc0000000.16,evm.model.xfSc0000004.6,evm.model.xfSc0000005.40.2,evm.model.xfSc0000020.4,evm.model.xfSc0000025.34.1,evm.model.xfSc0000027.19.2,evm.model.xfSc0000030.33,evm.model.xfSc0000045.28,evm.model…
GO:0065007	biological regulation	BP	0.00187734	0.0276156	215	2474	1085	15083	Over	2	evm.model.Sc0000001.71,evm.model.Sc0000002.24,evm.model.Sc0000003.44,evm.model.Sc0000004.20,evm.model.Sc0000004.24,evm.model.Sc0000006.43,evm.model.Sc0000009.18,evm.model.Sc0000010.29,evm.model.Sc0000014.34,evm.model.Sc0000016.29,evm.model.Sc0000019.34.1,evm.model.Sc0000033.15.1,evm.model.Sc0000039.16,evm.model.Sc0000044.6_evm.model.Sc0000044.7,evm.model.Sc0000068.24,evm.model.Sc0000069.5,evm.mod…
GO:0033036	macromolecule localization	BP	0.00196865	0.0286721	40	345	1085	15083	Over	3	evm.model.Sc0000011.19,evm.model.Sc0000170.7,evm.model.xfSc0000000.16,evm.model.xfSc0000003.3,evm.model.xfSc0000027.19.2,evm.model.xfSc0000044.8,evm.model.xfSc0000045.25,evm.model.xfSc0000096.23,evm.model.xfSc0000096.7,evm.model.xfSc0000105.20,evm.model.xfSc0000109.7,evm.model.xfSc0000113.8.1,evm.model.xfSc0000118.8,evm.model.xfSc0000161.19,evm.model.xfSc0000283.13,evm.model.xfSc0000328.14,evm.mo…
GO:0032550	purine ribonucleoside binding	MF	0.00203157	0.028735	128	1380	1085	15083	Over	6	evm.model.Sc0000000.29,evm.model.Sc0000008.9.8,evm.model.Sc0000017.23,evm.model.Sc0000024.17,evm.model.Sc0000026.30,evm.model.Sc0000036.15,evm.model.Sc0000044.22.4,evm.model.Sc0000170.7,evm.model.xfSc0000000.16,evm.model.xfSc0000004.6,evm.model.xfSc0000005.40.2,evm.model.xfSc0000020.4,evm.model.xfSc0000025.34.1,evm.model.xfSc0000027.19.2,evm.model.xfSc0000030.33,evm.model.xfSc0000045.28,evm.model…
GO:0032555	purine ribonucleotide binding	MF	0.00203157	0.028735	128	1380	1085	15083	Over	5	evm.model.Sc0000000.29,evm.model.Sc0000008.9.8,evm.model.Sc0000017.23,evm.model.Sc0000024.17,evm.model.Sc0000026.30,evm.model.Sc0000036.15,evm.model.Sc0000044.22.4,evm.model.Sc0000170.7,evm.model.xfSc0000000.16,evm.model.xfSc0000004.6,evm.model.xfSc0000005.40.2,evm.model.xfSc0000020.4,evm.model.xfSc0000025.34.1,evm.model.xfSc0000027.19.2,evm.model.xfSc0000030.33,evm.model.xfSc0000045.28,evm.model…
GO:0009259	ribonucleotide metabolic process	BP	0.00217234	0.0301463	31	251	1085	15083	Over	6	evm.model.Sc0000011.18,evm.model.Sc0000170.7,evm.model.xfSc0000000.16,evm.model.xfSc0000027.19.2,evm.model.xfSc0000096.23,evm.model.xfSc0000096.7,evm.model.xfSc0000105.20,evm.model.xfSc0000113.8.1,evm.model.xfSc0000118.8,evm.model.xfSc0000119.17,evm.model.xfSc0000168.7,evm.model.xfSc0000170.2,evm.model.xfSc0000177.12,evm.model.xfSc0000283.13,evm.model.xfSc0000328.14,evm.model.xfSc0000455.10,evm.m…
GO:0006163	purine nucleotide metabolic process	BP	0.00235068	0.0323164	31	252	1085	15083	Over	6	evm.model.Sc0000011.18,evm.model.Sc0000170.7,evm.model.xfSc0000000.16,evm.model.xfSc0000027.19.2,evm.model.xfSc0000096.23,evm.model.xfSc0000096.7,evm.model.xfSc0000105.20,evm.model.xfSc0000113.8.1,evm.model.xfSc0000118.8,evm.model.xfSc0000119.17,evm.model.xfSc0000170.2,evm.model.xfSc0000177.12,evm.model.xfSc0000251.16,evm.model.xfSc0000283.13,evm.model.xfSc0000328.14,evm.model.xfSc0000455.10,evm.…
GO:0005515	protein binding	MF	0.00251803	0.0339818	345	4192	1085	15083	Over	3	evm.model.Sc0000000.24,evm.model.Sc0000000.29,evm.model.Sc0000000.38,evm.model.Sc0000001.24,evm.model.Sc0000001.64,evm.model.Sc0000002.24,evm.model.Sc0000002.6.1,evm.model.Sc0000003.49,evm.model.Sc0000005.20,evm.model.Sc0000010.29,evm.model.Sc0000011.25,evm.model.Sc0000011.6,evm.model.Sc0000017.26,evm.model.Sc0000026.3,evm.model.Sc0000027.19,evm.model.Sc0000027.29,evm.model.Sc0000029.27,evm.model…
GO:0071702	organic substance transport	BP	0.00258855	0.0343041	43	382	1085	15083	Over	5	evm.model.Sc0000011.19,evm.model.Sc0000081.12,evm.model.Sc0000170.7,evm.model.xfSc0000000.16,evm.model.xfSc0000003.3,evm.model.xfSc0000027.19.2,evm.model.xfSc0000044.8,evm.model.xfSc0000045.25,evm.model.xfSc0000096.23,evm.model.xfSc0000096.7,evm.model.xfSc0000105.20,evm.model.xfSc0000109.7,evm.model.xfSc0000113.8.1,evm.model.xfSc0000118.8,evm.model.xfSc0000161.19,evm.model.xfSc0000283.13,evm.mode…
GO:0098662	inorganic cation transmembrane transport	BP	0.00348664	0.0445987	12	69	1085	15083	Over	5	evm.model.Sc0000011.18,evm.model.Sc0000066.2,evm.model.Sc0000087.1,evm.model.xfSc0000108.3,evm.model.xfSc0000168.2,evm.model.xfSc0000206.8,evm.model.xfSc0000277.8,evm.model.xfSc0000637.2,evm.model.xfSc0001906.5,evm.model.xfSc0002173.2,evm.model.xpSc0185114.15,evm.model.xpSc0185120.7
GO:0044712	single-organism catabolic process	BP	0.00355338	0.0450605	32	268	1085	15083	Over	4	evm.model.Sc0000033.3,evm.model.Sc0000170.7,evm.model.xfSc0000000.16,evm.model.xfSc0000000.6,evm.model.xfSc0000027.19.2,evm.model.xfSc0000060.27,evm.model.xfSc0000096.23,evm.model.xfSc0000096.7,evm.model.xfSc0000105.20,evm.model.xfSc0000113.8.1,evm.model.xfSc0000118.8,evm.model.xfSc0000170.2,evm.model.xfSc0000177.12,evm.model.xfSc0000283.13,evm.model.xfSc0000328.14,evm.model.xfSc0000455.10,evm.mo…
GO:0003924	GTPase activity	MF	0.00383598	0.0472207	28	227	1085	15083	Over	8	evm.model.Sc0000170.7,evm.model.xfSc0000000.16,evm.model.xfSc0000027.19.2,evm.model.xfSc0000089.30,evm.model.xfSc0000096.23,evm.model.xfSc0000096.7,evm.model.xfSc0000105.20,evm.model.xfSc0000113.8.1,evm.model.xfSc0000118.8,evm.model.xfSc0000273.20,evm.model.xfSc0000283.13,evm.model.xfSc0000328.14,evm.model.xfSc0000455.10,evm.model.xfSc0000516.15,evm.model.xfSc0000523.10,evm.model.xfSc0000646.12,e…

## Sheet: Wh & Zs
GO_ID	GO_Term	GO_Class	Pvalue	AdjustedPv	x1	x2	n	N	EnrichDirect	GOlevl	GeneID
GO:0043565	sequence-specific DNA binding	MF	2.15512e-21	4.99556e-18	116	268	3027	15083	Over	6	evm.model.Sc0000000.21,evm.model.Sc0000003.44,evm.model.Sc0000004.20,evm.model.Sc0000006.43,evm.model.Sc0000007.22,evm.model.Sc0000013.6,evm.model.Sc0000031.14,evm.model.Sc0000040.15,evm.model.Sc0000068.24,evm.model.Sc0000148.4,evm.model.Sc0000150.7,evm.model.xfSc0000001.31,evm.model.xfSc0000002.28,evm.model.xfSc0000003.52,evm.model.xfSc0000003.54,evm.model.xfSc0000003.58,evm.model.xfSc0000004.40…
GO:0003700	sequence-specific DNA binding transcription factor activity	MF	5.53205e-20	4.27443e-17	129	318	3027	15083	Over	3	evm.model.Sc0000000.21,evm.model.Sc0000003.44,evm.model.Sc0000004.20,evm.model.Sc0000006.43,evm.model.Sc0000007.22,evm.model.Sc0000013.6,evm.model.Sc0000031.14,evm.model.Sc0000040.15,evm.model.Sc0000068.24,evm.model.Sc0000148.4,evm.model.Sc0000150.7,evm.model.xfSc0000001.31,evm.model.xfSc0000002.28,evm.model.xfSc0000003.52,evm.model.xfSc0000003.54,evm.model.xfSc0000003.58,evm.model.xfSc0000004.40…
GO:0031326	regulation of cellular biosynthetic process	BP	6.12582e-17	3.18383e-14	163	458	3027	15083	Over	5	evm.model.Sc0000000.21,evm.model.Sc0000003.44,evm.model.Sc0000004.20,evm.model.Sc0000006.43,evm.model.Sc0000007.22,evm.model.Sc0000012.21,evm.model.Sc0000013.6,evm.model.Sc0000031.14,evm.model.Sc0000040.15,evm.model.Sc0000068.24,evm.model.Sc0000120.21,evm.model.Sc0000120.22,evm.model.Sc0000148.4,evm.model.Sc0000150.7,evm.model.xfSc0000001.31,evm.model.xfSc0000002.28,evm.model.xfSc0000003.52,evm.m…
GO:2000112	regulation of cellular macromolecule biosynthetic process	BP	9.61467e-17	3.18383e-14	162	456	3027	15083	Over	6	evm.model.Sc0000000.21,evm.model.Sc0000003.44,evm.model.Sc0000004.20,evm.model.Sc0000006.43,evm.model.Sc0000007.22,evm.model.Sc0000012.21,evm.model.Sc0000013.6,evm.model.Sc0000031.14,evm.model.Sc0000040.15,evm.model.Sc0000068.24,evm.model.Sc0000120.21,evm.model.Sc0000120.22,evm.model.Sc0000148.4,evm.model.Sc0000150.7,evm.model.xfSc0000001.31,evm.model.xfSc0000002.28,evm.model.xfSc0000003.52,evm.m…
GO:0006355	regulation of transcription, DNA-templated	BP	3.34973e-16	7.76467e-14	158	446	3027	15083	Over	6	evm.model.Sc0000000.21,evm.model.Sc0000003.44,evm.model.Sc0000004.20,evm.model.Sc0000006.43,evm.model.Sc0000007.22,evm.model.Sc0000012.21,evm.model.Sc0000013.6,evm.model.Sc0000031.14,evm.model.Sc0000040.15,evm.model.Sc0000068.24,evm.model.Sc0000120.21,evm.model.Sc0000120.22,evm.model.Sc0000148.4,evm.model.Sc0000150.7,evm.model.xfSc0000001.31,evm.model.xfSc0000002.28,evm.model.xfSc0000003.52,evm.m…
GO:0010468	regulation of gene expression	BP	1.52216e-15	3.20761e-13	160	459	3027	15083	Over	5	evm.model.Sc0000000.21,evm.model.Sc0000003.44,evm.model.Sc0000004.20,evm.model.Sc0000006.43,evm.model.Sc0000007.22,evm.model.Sc0000012.21,evm.model.Sc0000013.6,evm.model.Sc0000031.14,evm.model.Sc0000040.15,evm.model.Sc0000068.24,evm.model.Sc0000120.21,evm.model.Sc0000120.22,evm.model.Sc0000148.4,evm.model.Sc0000150.7,evm.model.xfSc0000001.31,evm.model.xfSc0000002.28,evm.model.xfSc0000003.52,evm.m…
GO:0060255	regulation of macromolecule metabolic process	BP	1.34429e-14	2.59673e-12	166	490	3027	15083	Over	4	evm.model.Sc0000000.21,evm.model.Sc0000003.44,evm.model.Sc0000004.20,evm.model.Sc0000006.43,evm.model.Sc0000007.22,evm.model.Sc0000012.21,evm.model.Sc0000013.6,evm.model.Sc0000031.14,evm.model.Sc0000040.15,evm.model.Sc0000068.24,evm.model.Sc0000082.2,evm.model.Sc0000120.21,evm.model.Sc0000120.22,evm.model.Sc0000148.4,evm.model.Sc0000150.7,evm.model.xfSc0000001.31,evm.model.xfSc0000002.28,evm.mode…
GO:0051171	regulation of nitrogen compound metabolic process	BP	5.18272e-13	9.24118e-11	166	506	3027	15083	Over	4	evm.model.Sc0000000.21,evm.model.Sc0000003.44,evm.model.Sc0000004.20,evm.model.Sc0000006.43,evm.model.Sc0000007.22,evm.model.Sc0000012.21,evm.model.Sc0000013.6,evm.model.Sc0000031.14,evm.model.Sc0000040.15,evm.model.Sc0000068.24,evm.model.Sc0000120.21,evm.model.Sc0000120.22,evm.model.Sc0000148.4,evm.model.Sc0000150.7,evm.model.xfSc0000001.31,evm.model.xfSc0000002.28,evm.model.xfSc0000003.52,evm.m…
GO:0019219	regulation of nucleobase-containing compound metabolic process	BP	7.69286e-13	1.27372e-10	165	504	3027	15083	Over	5	evm.model.Sc0000000.21,evm.model.Sc0000003.44,evm.model.Sc0000004.20,evm.model.Sc0000006.43,evm.model.Sc0000007.22,evm.model.Sc0000012.21,evm.model.Sc0000013.6,evm.model.Sc0000031.14,evm.model.Sc0000040.15,evm.model.Sc0000068.24,evm.model.Sc0000120.21,evm.model.Sc0000120.22,evm.model.Sc0000148.4,evm.model.Sc0000150.7,evm.model.xfSc0000001.31,evm.model.xfSc0000002.28,evm.model.xfSc0000003.52,evm.m…
GO:0031323	regulation of cellular metabolic process	BP	1.80493e-12	2.78922e-10	172	535	3027	15083	Over	4	evm.model.Sc0000000.21,evm.model.Sc0000003.44,evm.model.Sc0000004.20,evm.model.Sc0000006.43,evm.model.Sc0000007.22,evm.model.Sc0000012.21,evm.model.Sc0000013.6,evm.model.Sc0000031.14,evm.model.Sc0000040.15,evm.model.Sc0000068.24,evm.model.Sc0000082.2,evm.model.Sc0000120.21,evm.model.Sc0000120.22,evm.model.Sc0000148.4,evm.model.Sc0000150.7,evm.model.xfSc0000001.31,evm.model.xfSc0000002.28,evm.mode…
GO:0006351	transcription, DNA-templated	BP	2.90963e-12	4.21533e-10	167	518	3027	15083	Over	6	evm.model.Sc0000000.21,evm.model.Sc0000003.44,evm.model.Sc0000004.20,evm.model.Sc0000006.43,evm.model.Sc0000007.22,evm.model.Sc0000012.21,evm.model.Sc0000013.6,evm.model.Sc0000031.14,evm.model.Sc0000040.15,evm.model.Sc0000041.13,evm.model.Sc0000068.24,evm.model.Sc0000120.21,evm.model.Sc0000120.22,evm.model.Sc0000148.4,evm.model.Sc0000150.7,evm.model.xfSc0000001.31,evm.model.xfSc0000002.28,evm.mod…
GO:0003677	DNA binding	MF	3.31392e-12	4.51863e-10	182	577	3027	15083	Over	5	evm.model.Sc0000000.21,evm.model.Sc0000003.44,evm.model.Sc0000004.20,evm.model.Sc0000006.43,evm.model.Sc0000007.22,evm.model.Sc0000008.15,evm.model.Sc0000013.6,evm.model.Sc0000017.18,evm.model.Sc0000031.14,evm.model.Sc0000034.13.1,evm.model.Sc0000035.12,evm.model.Sc0000040.15,evm.model.Sc0000043.25,evm.model.Sc0000068.24,evm.model.Sc0000075.20,evm.model.Sc0000120.21,evm.model.Sc0000120.22,evm.mod…
GO:0032774	RNA biosynthetic process	BP	3.66905e-12	4.70838e-10	168	523	3027	15083	Over	6	evm.model.Sc0000000.21,evm.model.Sc0000003.44,evm.model.Sc0000004.20,evm.model.Sc0000006.43,evm.model.Sc0000007.22,evm.model.Sc0000012.21,evm.model.Sc0000013.6,evm.model.Sc0000031.14,evm.model.Sc0000040.15,evm.model.Sc0000041.13,evm.model.Sc0000068.24,evm.model.Sc0000120.21,evm.model.Sc0000120.22,evm.model.Sc0000148.4,evm.model.Sc0000150.7,evm.model.xfSc0000001.31,evm.model.xfSc0000002.28,evm.mod…
GO:0080090	regulation of primary metabolic process	BP	3.85933e-12	4.70838e-10	170	531	3027	15083	Over	4	evm.model.Sc0000000.21,evm.model.Sc0000003.44,evm.model.Sc0000004.20,evm.model.Sc0000006.43,evm.model.Sc0000007.22,evm.model.Sc0000012.21,evm.model.Sc0000013.6,evm.model.Sc0000031.14,evm.model.Sc0000040.15,evm.model.Sc0000068.24,evm.model.Sc0000120.21,evm.model.Sc0000120.22,evm.model.Sc0000148.4,evm.model.Sc0000150.7,evm.model.xfSc0000001.31,evm.model.xfSc0000002.28,evm.model.xfSc0000003.52,evm.m…
GO:0005488	binding	MF	3.59556e-11	4.16725e-09	1890	8612	3027	15083	Over	2	evm.model.Sc0000000.13,evm.model.Sc0000000.16,evm.model.Sc0000000.21,evm.model.Sc0000000.24,evm.model.Sc0000000.29,evm.model.Sc0000000.30,evm.model.Sc0000000.36,evm.model.Sc0000000.38,evm.model.Sc0000000.4,evm.model.Sc0000001.15,evm.model.Sc0000001.30,evm.model.Sc0000001.33,evm.model.Sc0000001.58,evm.model.Sc0000001.64,evm.model.Sc0000001.89,evm.model.Sc0000002.24,evm.model.Sc0000002.6.1,evm.mode…
0000946.4,evm.model.xfSc0000949.2,evm.model.xfSc0000951.14,evm.model.xfSc0000953.11,evm.model.xfSc0000953.4,evm.model.xfSc0000953.8.1,evm.model.xfSc0000955.10,evm.model.xfSc0000956.4,evm.model.xfSc0000957.12,evm.model.xfSc0000958.2,evm.model.xfSc0000960.11,evm.model.xfSc0000961.8,evm.model.xfSc0000963.5_evm.model.xfSc0000963.6,evm.model.xfSc0000971.11,evm.model.xfSc0000971.14,evm.model.xfSc000097…
GO:0034654	nucleobase-containing compound biosynthetic process	BP	1.36837e-09	1.44176e-07	190	644	3027	15083	Over	5	evm.model.Sc0000000.21,evm.model.Sc0000003.44,evm.model.Sc0000004.20,evm.model.Sc0000006.43,evm.model.Sc0000007.22,evm.model.Sc0000008.29,evm.model.Sc0000011.18,evm.model.Sc0000012.21,evm.model.Sc0000013.6,evm.model.Sc0000019.34.1,evm.model.Sc0000031.14,evm.model.Sc0000040.15,evm.model.Sc0000041.13,evm.model.Sc0000068.24,evm.model.Sc0000120.21,evm.model.Sc0000120.22,evm.model.Sc0000148.4,evm.mode…
GO:0019438	aromatic compound biosynthetic process	BP	1.37926e-08	1.39005e-06	192	668	3027	15083	Over	5	evm.model.Sc0000000.21,evm.model.Sc0000003.44,evm.model.Sc0000004.20,evm.model.Sc0000006.43,evm.model.Sc0000007.22,evm.model.Sc0000008.29,evm.model.Sc0000011.18,evm.model.Sc0000012.21,evm.model.Sc0000013.6,evm.model.Sc0000019.34.1,evm.model.Sc0000031.14,evm.model.Sc0000040.15,evm.model.Sc0000041.13,evm.model.Sc0000068.24,evm.model.Sc0000120.21,evm.model.Sc0000120.22,evm.model.Sc0000148.4,evm.mode…
GO:1901362	organic cyclic compound biosynthetic process	BP	3.14398e-08	3.03656e-06	198	699	3027	15083	Over	5	evm.model.Sc0000000.21,evm.model.Sc0000003.44,evm.model.Sc0000004.20,evm.model.Sc0000006.43,evm.model.Sc0000007.22,evm.model.Sc0000008.29,evm.model.Sc0000011.18,evm.model.Sc0000012.21,evm.model.Sc0000013.6,evm.model.Sc0000019.34.1,evm.model.Sc0000031.14,evm.model.Sc0000040.15,evm.model.Sc0000041.13,evm.model.Sc0000068.24,evm.model.Sc0000120.21,evm.model.Sc0000120.22,evm.model.Sc0000148.4,evm.mode…
GO:0044271	cellular nitrogen compound biosynthetic process	BP	3.67084e-08	3.40361e-06	197	696	3027	15083	Over	5	evm.model.Sc0000000.21,evm.model.Sc0000003.44,evm.model.Sc0000004.20,evm.model.Sc0000006.43,evm.model.Sc0000007.22,evm.model.Sc0000008.29,evm.model.Sc0000011.18,evm.model.Sc0000012.21,evm.model.Sc0000013.6,evm.model.Sc0000019.34.1,evm.model.Sc0000031.14,evm.model.Sc0000040.15,evm.model.Sc0000041.13,evm.model.Sc0000068.23,evm.model.Sc0000068.24,evm.model.Sc0000120.21,evm.model.Sc0000120.22,evm.mod…
GO:0018130	heterocycle biosynthetic process	BP	5.83411e-08	5.20133e-06	194	687	3027	15083	Over	5	evm.model.Sc0000000.21,evm.model.Sc0000003.44,evm.model.Sc0000004.20,evm.model.Sc0000006.43,evm.model.Sc0000007.22,evm.model.Sc0000008.29,evm.model.Sc0000011.18,evm.model.Sc0000012.21,evm.model.Sc0000013.6,evm.model.Sc0000019.34.1,evm.model.Sc0000031.14,evm.model.Sc0000040.15,evm.model.Sc0000041.13,evm.model.Sc0000068.24,evm.model.Sc0000120.21,evm.model.Sc0000120.22,evm.model.Sc0000148.4,evm.mode…
GO:0003676	nucleic acid binding	MF	1.13936e-07	9.78161e-06	290	1104	3027	15083	Over	4	evm.model.Sc0000000.21,evm.model.Sc0000003.31,evm.model.Sc0000003.44,evm.model.Sc0000003.58,evm.model.Sc0000004.20,evm.model.Sc0000006.43,evm.model.Sc0000007.22,evm.model.Sc0000008.15,evm.model.Sc0000011.5,evm.model.Sc0000013.6,evm.model.Sc0000017.18,evm.model.Sc0000017.23,evm.model.Sc0000017.26,evm.model.Sc0000027.25,evm.model.Sc0000031.14,evm.model.Sc0000034.13.1,evm.model.Sc0000035.12,evm.mode…
GO:0016070	RNA metabolic process	BP	2.31656e-07	1.91778e-05	199	719	3027	15083	Over	5	evm.model.Sc0000000.21,evm.model.Sc0000003.31,evm.model.Sc0000003.44,evm.model.Sc0000004.20,evm.model.Sc0000006.43,evm.model.Sc0000007.22,evm.model.Sc0000011.16,evm.model.Sc0000012.21,evm.model.Sc0000013.6,evm.model.Sc0000031.14,evm.model.Sc0000031.18,evm.model.Sc0000039.15,evm.model.Sc0000040.15,evm.model.Sc0000041.13,evm.model.Sc0000044.16.1,evm.model.Sc0000068.24,evm.model.Sc0000082.19,evm.mod…
GO:0009059	macromolecule biosynthetic process	BP	3.09534e-07	2.39166e-05	253	953	3027	15083	Over	5	evm.model.Sc0000000.21,evm.model.Sc0000003.44,evm.model.Sc0000004.20,evm.model.Sc0000006.43,evm.model.Sc0000007.22,evm.model.Sc0000007.26,evm.model.Sc0000010.26,evm.model.Sc0000011.16,evm.model.Sc0000011.5,evm.model.Sc0000012.21,evm.model.Sc0000013.6,evm.model.Sc0000018.30,evm.model.Sc0000027.25,evm.model.Sc0000031.14,evm.model.Sc0000036.16,evm.model.Sc0000040.15,evm.model.Sc0000041.13,evm.model.…
GO:0034645	cellular macromolecule biosynthetic process	BP	3.20319e-07	2.39516e-05	252	949	3027	15083	Over	5	evm.model.Sc0000000.21,evm.model.Sc0000003.44,evm.model.Sc0000004.20,evm.model.Sc0000006.43,evm.model.Sc0000007.22,evm.model.Sc0000007.26,evm.model.Sc0000010.26,evm.model.Sc0000011.16,evm.model.Sc0000011.5,evm.model.Sc0000012.21,evm.model.Sc0000013.6,evm.model.Sc0000018.30,evm.model.Sc0000027.25,evm.model.Sc0000031.14,evm.model.Sc0000036.16,evm.model.Sc0000040.15,evm.model.Sc0000041.13,evm.model.…
GO:0090304	nucleic acid metabolic process	BP	8.8529e-07	6.21849e-05	243	920	3027	15083	Over	5	evm.model.Sc0000000.21,evm.model.Sc0000003.31,evm.model.Sc0000003.44,evm.model.Sc0000004.20,evm.model.Sc0000006.43,evm.model.Sc0000007.22,evm.model.Sc0000011.16,evm.model.Sc0000012.21,evm.model.Sc0000013.6,evm.model.Sc0000017.18,evm.model.Sc0000031.14,evm.model.Sc0000031.18,evm.model.Sc0000039.15,evm.model.Sc0000040.15,evm.model.Sc0000041.13,evm.model.Sc0000044.16.1,evm.model.Sc0000068.24,evm.mod…
GO:1901360	organic cyclic compound metabolic process	BP	1.24729e-06	8.50358e-05	352	1406	3027	15083	Over	4	evm.model.Sc0000000.21,evm.model.Sc0000003.31,evm.model.Sc0000003.44,evm.model.Sc0000004.20,evm.model.Sc0000006.43,evm.model.Sc0000007.22,evm.model.Sc0000008.29,evm.model.Sc0000011.16,evm.model.Sc0000011.18,evm.model.Sc0000012.21,evm.model.Sc0000013.6,evm.model.Sc0000017.18,evm.model.Sc0000019.34.1,evm.model.Sc0000031.14,evm.model.Sc0000031.18,evm.model.Sc0000034.16,evm.model.Sc0000039.15,evm.mod…
GO:0006139	nucleobase-containing compound metabolic process	BP	1.2918e-06	8.55542e-05	328	1299	3027	15083	Over	4	evm.model.Sc0000000.21,evm.model.Sc0000003.31,evm.model.Sc0000003.44,evm.model.Sc0000004.20,evm.model.Sc0000006.43,evm.model.Sc0000007.22,evm.model.Sc0000008.29,evm.model.Sc0000011.16,evm.model.Sc0000011.18,evm.model.Sc0000012.21,evm.model.Sc0000013.6,evm.model.Sc0000017.18,evm.model.Sc0000019.34.1,evm.model.Sc0000031.14,evm.model.Sc0000031.18,evm.model.Sc0000034.16,evm.model.Sc0000039.15,evm.mod…
GO:0046483	heterocycle metabolic process	BP	1.4386e-06	9.26295e-05	340	1354	3027	15083	Over	4	evm.model.Sc0000000.21,evm.model.Sc0000003.31,evm.model.Sc0000003.44,evm.model.Sc0000004.20,evm.model.Sc0000006.43,evm.model.Sc0000007.22,evm.model.Sc0000008.29,evm.model.Sc0000011.16,evm.model.Sc0000011.18,evm.model.Sc0000012.21,evm.model.Sc0000013.6,evm.model.Sc0000017.18,evm.model.Sc0000019.34.1,evm.model.Sc0000031.14,evm.model.Sc0000031.18,evm.model.Sc0000034.16,evm.model.Sc0000039.15,evm.mod…
GO:0010467	gene expression	BP	1.99985e-06	0.000121991	228	863	3027	15083	Over	5	evm.model.Sc0000000.21,evm.model.Sc0000003.31,evm.model.Sc0000003.44,evm.model.Sc0000004.20,evm.model.Sc0000006.43,evm.model.Sc0000007.22,evm.model.Sc0000007.26,evm.model.Sc0000011.5,evm.model.Sc0000012.21,evm.model.Sc0000013.6,evm.model.Sc0000027.25,evm.model.Sc0000031.14,evm.model.Sc0000031.18,evm.model.Sc0000039.15,evm.model.Sc0000040.15,evm.model.Sc0000041.13,evm.model.Sc0000044.16.1,evm.mode…
GO:0044464	cell part	CC	3.1234e-06	0.000181001	510	2140	3027	15083	Over	2	evm.model.Sc0000000.16,evm.model.Sc0000000.19,evm.model.Sc0000000.29,evm.model.Sc0000000.4,evm.model.Sc0000001.89,evm.model.Sc0000003.47,evm.model.Sc0000003.56,evm.model.Sc0000005.20,evm.model.Sc0000006.28,evm.model.Sc0000006.38,evm.model.Sc0000006.43,evm.model.Sc0000007.22,evm.model.Sc0000007.26,evm.model.Sc0000008.15,evm.model.Sc0000008.23,evm.model.Sc0000010.26,evm.model.Sc0000011.18,evm.model…
GO:0005622	intracellular	CC	3.88448e-06	0.000219615	475	1982	3027	15083	Over	3	evm.model.Sc0000000.16,evm.model.Sc0000000.19,evm.model.Sc0000000.29,evm.model.Sc0000000.4,evm.model.Sc0000001.89,evm.model.Sc0000003.47,evm.model.Sc0000003.56,evm.model.Sc0000005.20,evm.model.Sc0000006.28,evm.model.Sc0000006.38,evm.model.Sc0000006.43,evm.model.Sc0000007.22,evm.model.Sc0000007.26,evm.model.Sc0000008.15,evm.model.Sc0000010.26,evm.model.Sc0000011.18,evm.model.Sc0000011.31,evm.model…
GO:0034641	cellular nitrogen compound metabolic process	BP	5.13339e-06	0.000283314	341	1375	3027	15083	Over	4	evm.model.Sc0000000.21,evm.model.Sc0000003.31,evm.model.Sc0000003.44,evm.model.Sc0000004.20,evm.model.Sc0000006.43,evm.model.Sc0000007.22,evm.model.Sc0000008.29,evm.model.Sc0000011.16,evm.model.Sc0000011.18,evm.model.Sc0000012.21,evm.model.Sc0000013.6,evm.model.Sc0000017.18,evm.model.Sc0000019.34.1,evm.model.Sc0000031.14,evm.model.Sc0000031.18,evm.model.Sc0000034.16,evm.model.Sc0000039.15,evm.mod…
GO:0006725	cellular aromatic compound metabolic process	BP	5.96542e-06	0.000321578	339	1368	3027	15083	Over	4	evm.model.Sc0000000.21,evm.model.Sc0000003.31,evm.model.Sc0000003.44,evm.model.Sc0000004.20,evm.model.Sc0000006.43,evm.model.Sc0000007.22,evm.model.Sc0000008.29,evm.model.Sc0000011.16,evm.model.Sc0000011.18,evm.model.Sc0000012.21,evm.model.Sc0000013.6,evm.model.Sc0000017.18,evm.model.Sc0000019.34.1,evm.model.Sc0000031.14,evm.model.Sc0000031.18,evm.model.Sc0000034.16,evm.model.Sc0000039.15,evm.mod…
GO:0097159	organic cyclic compound binding	MF	7.10233e-06	0.000374164	643	2775	3027	15083	Over	3	evm.model.Sc0000000.21,evm.model.Sc0000000.29,evm.model.Sc0000003.31,evm.model.Sc0000003.32,evm.model.Sc0000003.44,evm.model.Sc0000003.46,evm.model.Sc0000003.47,evm.model.Sc0000003.58,evm.model.Sc0000004.20,evm.model.Sc0000004.23,evm.model.Sc0000005.28,evm.model.Sc0000006.28,evm.model.Sc0000006.43,evm.model.Sc0000007.22,evm.model.Sc0000008.15,evm.model.Sc0000008.9.8,evm.model.Sc0000011.48,evm.mod…
GO:1901363	heterocyclic compound binding	MF	8.93701e-06	0.000450348	641	2770	3027	15083	Over	3	evm.model.Sc0000000.21,evm.model.Sc0000000.29,evm.model.Sc0000003.31,evm.model.Sc0000003.32,evm.model.Sc0000003.44,evm.model.Sc0000003.46,evm.model.Sc0000003.47,evm.model.Sc0000003.58,evm.model.Sc0000004.20,evm.model.Sc0000004.23,evm.model.Sc0000005.28,evm.model.Sc0000006.28,evm.model.Sc0000006.43,evm.model.Sc0000007.22,evm.model.Sc0000008.15,evm.model.Sc0000008.9.8,evm.model.Sc0000011.48,evm.mod…
GO:0044260	cellular macromolecule metabolic process	BP	1.29235e-05	0.000637376	496	2099	3027	15083	Over	4	evm.model.Sc0000000.21,evm.model.Sc0000003.31,evm.model.Sc0000003.44,evm.model.Sc0000003.46,evm.model.Sc0000004.20,evm.model.Sc0000006.28,evm.model.Sc0000006.38,evm.model.Sc0000006.43,evm.model.Sc0000007.22,evm.model.Sc0000007.26,evm.model.Sc0000008.9.8,evm.model.Sc0000010.26,evm.model.Sc0000011.16,evm.model.Sc0000011.34,evm.model.Sc0000011.5,evm.model.Sc0000012.21,evm.model.Sc0000012.41,evm.mode…
GO:0005102	receptor binding	MF	2.39636e-05	0.00113362	38	102	3027	15083	Over	4	evm.model.Sc0000012.16,evm.model.Sc0000129.5,evm.model.xfSc0000019.40,evm.model.xfSc0000022.54,evm.model.xfSc0000057.19,evm.model.xfSc0000074.20,evm.model.xfSc0000074.22,evm.model.xfSc0000074.3,evm.model.xfSc0000074.31,evm.model.xfSc0000096.16,evm.model.xfSc0000112.6,evm.model.xfSc0000128.6,evm.model.xfSc0000155.6,evm.model.xfSc0000172.5,evm.model.xfSc0000233.5,evm.model.xfSc0000251.5,evm.model.x…
GO:0044249	cellular biosynthetic process	BP	6.76415e-05	0.00301525	299	1221	3027	15083	Over	4	evm.model.Sc0000000.21,evm.model.Sc0000003.44,evm.model.Sc0000004.20,evm.model.Sc0000006.43,evm.model.Sc0000007.22,evm.model.Sc0000007.26,evm.model.Sc0000008.29,evm.model.Sc0000010.26,evm.model.Sc0000011.16,evm.model.Sc0000011.18,evm.model.Sc0000011.5,evm.model.Sc0000012.21,evm.model.Sc0000013.6,evm.model.Sc0000018.30,evm.model.Sc0000019.34.1,evm.model.Sc0000027.25,evm.model.Sc0000031.14,evm.mode…
GO:1901576	organic substance biosynthetic process	BP	0.000286083	0.0116341	313	1307	3027	15083	Over	4	evm.model.Sc0000000.21,evm.model.Sc0000003.44,evm.model.Sc0000004.20,evm.model.Sc0000006.43,evm.model.Sc0000007.22,evm.model.Sc0000007.26,evm.model.Sc0000008.29,evm.model.Sc0000010.26,evm.model.Sc0000011.16,evm.model.Sc0000011.18,evm.model.Sc0000011.5,evm.model.Sc0000012.21,evm.model.Sc0000013.6,evm.model.Sc0000018.30,evm.model.Sc0000019.34.1,evm.model.Sc0000027.25,evm.model.Sc0000031.14,evm.mode…
GO:0004848	ureidoglycolate hydrolase activity	MF	0.000324695	0.0129766	5	5	3027	15083	Over	6	evm.model.xfSc0000735.3,evm.model.xfSc0002023.5,evm.model.xfSc0002023.6,evm.model.xfSc0002023.7,evm.model.xfSc0002023.8
GO:0044237	cellular metabolic process	BP	0.00037376	0.0146843	650	2893	3027	15083	Over	3	evm.model.Sc0000000.21,evm.model.Sc0000003.31,evm.model.Sc0000003.44,evm.model.Sc0000003.46,evm.model.Sc0000004.20,evm.model.Sc0000006.28,evm.model.Sc0000006.38,evm.model.Sc0000006.43,evm.model.Sc0000007.22,evm.model.Sc0000007.26,evm.model.Sc0000008.29,evm.model.Sc0000008.9.8,evm.model.Sc0000010.26,evm.model.Sc0000011.16,evm.model.Sc0000011.18,evm.model.Sc0000011.34,evm.model.Sc0000011.5,evm.mode…
GO:0008270	zinc ion binding	MF	0.000425787	0.0164496	241	985	3027	15083	Over	7	evm.model.Sc0000006.9,evm.model.Sc0000007.22,evm.model.Sc0000011.6,evm.model.Sc0000013.6,evm.model.Sc0000017.26,evm.model.Sc0000018.12,evm.model.Sc0000018.19,evm.model.Sc0000018.36,evm.model.Sc0000026.2,evm.model.Sc0000026.3,evm.model.Sc0000047.3.3,evm.model.Sc0000050.26,evm.model.Sc0000059.6.3,evm.model.Sc0000069.13,evm.model.Sc0000069.18,evm.model.Sc0000073.7,evm.model.Sc0000082.8,evm.model.Sc0…
GO:0009058	biosynthetic process	BP	0.000463938	0.0176297	331	1398	3027	15083	Over	3	evm.model.Sc0000000.19,evm.model.Sc0000000.21,evm.model.Sc0000003.32,evm.model.Sc0000003.41,evm.model.Sc0000003.44,evm.model.Sc0000003.56,evm.model.Sc0000004.20,evm.model.Sc0000006.43,evm.model.Sc0000007.22,evm.model.Sc0000007.26,evm.model.Sc0000008.29,evm.model.Sc0000010.26,evm.model.Sc0000011.16,evm.model.Sc0000011.18,evm.model.Sc0000011.5,evm.model.Sc0000012.21,evm.model.Sc0000013.6,evm.model.…
GO:0008083	growth factor activity	MF	0.000503731	0.018833	10	17	3027	15083	Over	5	evm.model.Sc0000129.5,evm.model.xfSc0000019.40,evm.model.xfSc0000096.16,evm.model.xfSc0000155.6,evm.model.xfSc0000233.5,evm.model.xfSc0000251.5,evm.model.xfSc0000321.8_evm.model.xfSc0000321.9,evm.model.xfSc0000343.12,evm.model.xfSc0000589.5,evm.model.xfSc0000730.2
GO:0004674	protein serine/threonine kinase activity	MF	0.000702202	0.0254329	21	53	3027	15083	Over	7	evm.model.Sc0000024.17,evm.model.Sc0000044.22.4,evm.model.Sc0000182.11,evm.model.xfSc0000020.4,evm.model.xfSc0000098.27_evm.model.xfSc0000098.28,evm.model.xfSc0000104.22,evm.model.xfSc0000170.10,evm.model.xfSc0000432.10,evm.model.xfSc0000478.11,evm.model.xfSc0000525.6,evm.model.xfSc0000570.15.1,evm.model.xfSc0000790.15,evm.model.xfSc0001034.7,evm.model.xfSc0001244.4,evm.model.xfSc0001301.5.1,evm.…
GO:0043167	ion binding	MF	0.000831858	0.0296653	928	4253	3027	15083	Over	3	evm.model.Sc0000000.29,evm.model.Sc0000000.30,evm.model.Sc0000000.36,evm.model.Sc0000000.4,evm.model.Sc0000001.15,evm.model.Sc0000001.58,evm.model.Sc0000002.6.1,evm.model.Sc0000003.31,evm.model.Sc0000003.32,evm.model.Sc0000003.33,evm.model.Sc0000003.46,evm.model.Sc0000003.47,evm.model.Sc0000003.65,evm.model.Sc0000004.23,evm.model.Sc0000005.28,evm.model.Sc0000006.28,evm.model.Sc0000006.9,evm.model…
GO:0050794	regulation of cellular process	BP	0.000928871	0.0321362	547	2425	3027	15083	Over	3	evm.model.Sc0000000.13,evm.model.Sc0000000.21,evm.model.Sc0000001.71,evm.model.Sc0000001.83,evm.model.Sc0000001.89,evm.model.Sc0000002.24,evm.model.Sc0000003.44,evm.model.Sc0000003.47,evm.model.Sc0000004.20,evm.model.Sc0000006.28,evm.model.Sc0000006.43,evm.model.Sc0000007.18,evm.model.Sc0000007.22,evm.model.Sc0000009.18,evm.model.Sc0000012.21,evm.model.Sc0000013.6,evm.model.Sc0000016.29,evm.model…
GO:0006807	nitrogen compound metabolic process	BP	0.000971201	0.0331065	375	1616	3027	15083	Over	3	evm.model.Sc0000000.21,evm.model.Sc0000000.30,evm.model.Sc0000003.31,evm.model.Sc0000003.44,evm.model.Sc0000004.20,evm.model.Sc0000006.43,evm.model.Sc0000007.22,evm.model.Sc0000008.29,evm.model.Sc0000011.16,evm.model.Sc0000011.18,evm.model.Sc0000012.21,evm.model.Sc0000013.6,evm.model.Sc0000017.18,evm.model.Sc0000019.34.1,evm.model.Sc0000031.14,evm.model.Sc0000031.18,evm.model.Sc0000034.16,evm.mod…

## Sheet: Or & Zs
GO_ID	GO_Term	GO_Class	Pvalue	AdjustedPv	x1	x2	n	N	EnrichDirect	GOlevl	GeneID
GO:0003700	sequence-specific DNA binding transcription factor activity	MF	7.00918e-21	7.36315e-18	111	318	2381	15083	Over	3	evm.model.Sc0000003.44,evm.model.Sc0000004.20,evm.model.Sc0000004.24,evm.model.Sc0000006.43,evm.model.Sc0000013.6,evm.model.Sc0000040.15,evm.model.Sc0000044.6_evm.model.Sc0000044.7,evm.model.Sc0000068.24,evm.model.Sc0000150.7,evm.model.xfSc0000002.28,evm.model.xfSc0000003.52,evm.model.xfSc0000003.54,evm.model.xfSc0000004.40,evm.model.xfSc0000006.37,evm.model.xfSc0000007.56,evm.model.xfSc0000007.5…
GO:0043565	sequence-specific DNA binding	MF	2.42754e-19	1.70008e-16	96	268	2381	15083	Over	6	evm.model.Sc0000003.44,evm.model.Sc0000004.20,evm.model.Sc0000004.24,evm.model.Sc0000006.43,evm.model.Sc0000013.6,evm.model.Sc0000040.15,evm.model.Sc0000044.6_evm.model.Sc0000044.7,evm.model.Sc0000068.24,evm.model.Sc0000150.7,evm.model.xfSc0000002.28,evm.model.xfSc0000003.52,evm.model.xfSc0000003.54,evm.model.xfSc0000004.40,evm.model.xfSc0000006.37,evm.model.xfSc0000007.56,evm.model.xfSc0000007.5…
GO:2000112	regulation of cellular macromolecule biosynthetic process	BP	4.12691e-18	1.73413e-15	139	456	2381	15083	Over	6	evm.model.Sc0000003.44,evm.model.Sc0000004.20,evm.model.Sc0000004.24,evm.model.Sc0000006.43,evm.model.Sc0000013.6,evm.model.Sc0000040.15,evm.model.Sc0000044.6_evm.model.Sc0000044.7,evm.model.Sc0000068.24,evm.model.Sc0000120.21,evm.model.Sc0000150.7,evm.model.xfSc0000002.28,evm.model.xfSc0000003.52,evm.model.xfSc0000003.54,evm.model.xfSc0000004.40,evm.model.xfSc0000006.37,evm.model.xfSc0000007.56,…
GO:0006355	regulation of transcription, DNA-templated	BP	9.3587e-18	1.96626e-15	136	446	2381	15083	Over	6	evm.model.Sc0000003.44,evm.model.Sc0000004.20,evm.model.Sc0000004.24,evm.model.Sc0000006.43,evm.model.Sc0000013.6,evm.model.Sc0000040.15,evm.model.Sc0000044.6_evm.model.Sc0000044.7,evm.model.Sc0000068.24,evm.model.Sc0000120.21,evm.model.Sc0000150.7,evm.model.xfSc0000002.28,evm.model.xfSc0000003.52,evm.model.xfSc0000003.54,evm.model.xfSc0000004.40,evm.model.xfSc0000006.37,evm.model.xfSc0000007.56,…
GO:0010468	regulation of gene expression	BP	2.76357e-17	5.27843e-15	138	459	2381	15083	Over	5	evm.model.Sc0000003.44,evm.model.Sc0000004.20,evm.model.Sc0000004.24,evm.model.Sc0000006.43,evm.model.Sc0000013.6,evm.model.Sc0000040.15,evm.model.Sc0000044.6_evm.model.Sc0000044.7,evm.model.Sc0000068.24,evm.model.Sc0000120.21,evm.model.Sc0000150.7,evm.model.xfSc0000002.28,evm.model.xfSc0000003.52,evm.model.xfSc0000003.54,evm.model.xfSc0000004.40,evm.model.xfSc0000006.37,evm.model.xfSc0000007.56,…
GO:0060255	regulation of macromolecule metabolic process	BP	2.27975e-16	3.99147e-14	143	490	2381	15083	Over	4	evm.model.Sc0000003.44,evm.model.Sc0000004.20,evm.model.Sc0000004.24,evm.model.Sc0000006.43,evm.model.Sc0000013.6,evm.model.Sc0000040.15,evm.model.Sc0000044.6_evm.model.Sc0000044.7,evm.model.Sc0000068.24,evm.model.Sc0000082.2,evm.model.Sc0000120.21,evm.model.Sc0000150.7,evm.model.xfSc0000002.28,evm.model.xfSc0000003.52,evm.model.xfSc0000003.54,evm.model.xfSc0000004.40,evm.model.xfSc0000006.37,evm…
GO:0019219	regulation of nucleobase-containing compound metabolic process	BP	3.66592e-14	5.61135e-12	141	504	2381	15083	Over	5	evm.model.Sc0000003.44,evm.model.Sc0000004.20,evm.model.Sc0000004.24,evm.model.Sc0000006.43,evm.model.Sc0000013.6,evm.model.Sc0000040.15,evm.model.Sc0000044.6_evm.model.Sc0000044.7,evm.model.Sc0000068.24,evm.model.Sc0000120.21,evm.model.Sc0000150.7,evm.model.xfSc0000002.28,evm.model.xfSc0000003.52,evm.model.xfSc0000003.54,evm.model.xfSc0000004.40,evm.model.xfSc0000006.37,evm.model.xfSc0000007.56,…
GO:0006351	transcription, DNA-templated	BP	3.73912e-14	5.61135e-12	144	518	2381	15083	Over	6	evm.model.Sc0000003.44,evm.model.Sc0000004.20,evm.model.Sc0000004.22,evm.model.Sc0000004.24,evm.model.Sc0000006.43,evm.model.Sc0000013.6,evm.model.Sc0000040.15,evm.model.Sc0000041.13,evm.model.Sc0000044.6_evm.model.Sc0000044.7,evm.model.Sc0000068.24,evm.model.Sc0000120.21,evm.model.Sc0000150.7,evm.model.xfSc0000002.28,evm.model.xfSc0000003.52,evm.model.xfSc0000003.54,evm.model.xfSc0000004.40,evm.…
GO:0031323	regulation of cellular metabolic process	BP	6.83132e-14	8.97037e-12	147	535	2381	15083	Over	4	evm.model.Sc0000003.44,evm.model.Sc0000004.20,evm.model.Sc0000004.24,evm.model.Sc0000006.43,evm.model.Sc0000013.6,evm.model.Sc0000040.15,evm.model.Sc0000044.6_evm.model.Sc0000044.7,evm.model.Sc0000068.24,evm.model.Sc0000082.2,evm.model.Sc0000120.21,evm.model.Sc0000150.7,evm.model.xfSc0000002.28,evm.model.xfSc0000003.52,evm.model.xfSc0000003.54,evm.model.xfSc0000004.40,evm.model.xfSc0000006.37,evm…
GO:0080090	regulation of primary metabolic process	BP	7.80651e-14	9.64792e-12	146	531	2381	15083	Over	4	evm.model.Sc0000003.44,evm.model.Sc0000004.20,evm.model.Sc0000004.24,evm.model.Sc0000006.43,evm.model.Sc0000013.6,evm.model.Sc0000040.15,evm.model.Sc0000044.6_evm.model.Sc0000044.7,evm.model.Sc0000068.24,evm.model.Sc0000120.21,evm.model.Sc0000150.7,evm.model.xfSc0000002.28,evm.model.xfSc0000003.52,evm.model.xfSc0000003.54,evm.model.xfSc0000004.40,evm.model.xfSc0000006.37,evm.model.xfSc0000007.56,…
GO:0003677	DNA binding	MF	2.00798e-12	2.10938e-10	152	577	2381	15083	Over	5	evm.model.Sc0000003.44,evm.model.Sc0000004.20,evm.model.Sc0000004.22,evm.model.Sc0000004.24,evm.model.Sc0000006.43,evm.model.Sc0000008.15,evm.model.Sc0000013.6,evm.model.Sc0000017.18,evm.model.Sc0000028.16,evm.model.Sc0000034.13.1,evm.model.Sc0000035.12,evm.model.Sc0000040.15,evm.model.Sc0000043.25,evm.model.Sc0000044.6_evm.model.Sc0000044.7,evm.model.Sc0000068.24,evm.model.Sc0000075.20,evm.model…
GO:0034654	nucleobase-containing compound biosynthetic process	BP	1.67188e-10	1.67267e-08	160	644	2381	15083	Over	5	evm.model.Sc0000003.44,evm.model.Sc0000004.20,evm.model.Sc0000004.22,evm.model.Sc0000004.24,evm.model.Sc0000006.43,evm.model.Sc0000008.29,evm.model.Sc0000011.18,evm.model.Sc0000013.6,evm.model.Sc0000019.34.1,evm.model.Sc0000040.15,evm.model.Sc0000041.13,evm.model.Sc0000044.6_evm.model.Sc0000044.7,evm.model.Sc0000068.24,evm.model.Sc0000120.21,evm.model.Sc0000150.7,evm.model.xfSc0000002.28,evm.mode…
GO:0019438	aromatic compound biosynthetic process	BP	1.17182e-09	1.11909e-07	162	668	2381	15083	Over	5	evm.model.Sc0000003.44,evm.model.Sc0000004.20,evm.model.Sc0000004.22,evm.model.Sc0000004.24,evm.model.Sc0000006.43,evm.model.Sc0000008.29,evm.model.Sc0000011.18,evm.model.Sc0000013.6,evm.model.Sc0000019.34.1,evm.model.Sc0000040.15,evm.model.Sc0000041.13,evm.model.Sc0000044.6_evm.model.Sc0000044.7,evm.model.Sc0000068.24,evm.model.Sc0000120.21,evm.model.Sc0000150.7,evm.model.xfSc0000002.28,evm.mode…
GO:0005488	binding	MF	1.47839e-09	1.35048e-07	1494	8612	2381	15083	Over	2	evm.model.Sc0000000.13,evm.model.Sc0000000.16,evm.model.Sc0000000.24,evm.model.Sc0000000.29,evm.model.Sc0000000.30,evm.model.Sc0000000.36,evm.model.Sc0000000.38,evm.model.Sc0000000.4,evm.model.Sc0000001.24,evm.model.Sc0000001.33,evm.model.Sc0000001.49.2,evm.model.Sc0000001.58,evm.model.Sc0000001.64,evm.model.Sc0000001.89,evm.model.Sc0000002.24,evm.model.Sc0000002.33,evm.model.Sc0000002.6.1,evm.mo…
5,evm.model.xfSc0001899.1,evm.model.xfSc0001902.8,evm.model.xfSc0001903.1,evm.model.xfSc0001906.1,evm.model.xfSc0001906.4,evm.model.xfSc0001927.4,evm.model.xfSc0001933.1,evm.model.xfSc0001940.5.1,evm.model.xfSc0001943.8,evm.model.xfSc0001944.5,evm.model.xfSc0001954.3,evm.model.xfSc0001965.1,evm.model.xfSc0001968.3,evm.model.xfSc0001985.4,evm.model.xfSc0001985.6,evm.model.xfSc0001987.1,evm.model.x…
GO:1901362	organic cyclic compound biosynthetic process	BP	4.65419e-09	4.07435e-07	166	699	2381	15083	Over	5	evm.model.Sc0000003.44,evm.model.Sc0000004.20,evm.model.Sc0000004.22,evm.model.Sc0000004.24,evm.model.Sc0000006.43,evm.model.Sc0000008.29,evm.model.Sc0000011.18,evm.model.Sc0000013.6,evm.model.Sc0000019.34.1,evm.model.Sc0000040.15,evm.model.Sc0000041.13,evm.model.Sc0000044.6_evm.model.Sc0000044.7,evm.model.Sc0000068.24,evm.model.Sc0000120.21,evm.model.Sc0000150.7,evm.model.xfSc0000002.28,evm.mode…
GO:0044271	cellular nitrogen compound biosynthetic process	BP	6.06144e-09	5.09404e-07	165	696	2381	15083	Over	5	evm.model.Sc0000003.44,evm.model.Sc0000004.20,evm.model.Sc0000004.22,evm.model.Sc0000004.24,evm.model.Sc0000006.43,evm.model.Sc0000008.29,evm.model.Sc0000011.18,evm.model.Sc0000013.6,evm.model.Sc0000019.34.1,evm.model.Sc0000040.15,evm.model.Sc0000041.13,evm.model.Sc0000044.6_evm.model.Sc0000044.7,evm.model.Sc0000068.23,evm.model.Sc0000068.24,evm.model.Sc0000120.21,evm.model.Sc0000150.7,evm.model.…
GO:0018130	heterocycle biosynthetic process	BP	7.07448e-09	5.71672e-07	163	687	2381	15083	Over	5	evm.model.Sc0000003.44,evm.model.Sc0000004.20,evm.model.Sc0000004.22,evm.model.Sc0000004.24,evm.model.Sc0000006.43,evm.model.Sc0000008.29,evm.model.Sc0000011.18,evm.model.Sc0000013.6,evm.model.Sc0000019.34.1,evm.model.Sc0000040.15,evm.model.Sc0000041.13,evm.model.Sc0000044.6_evm.model.Sc0000044.7,evm.model.Sc0000068.24,evm.model.Sc0000120.21,evm.model.Sc0000150.7,evm.model.xfSc0000002.28,evm.mode…
GO:0016070	RNA metabolic process	BP	8.18677e-09	6.37052e-07	169	719	2381	15083	Over	5	evm.model.Sc0000003.31,evm.model.Sc0000003.44,evm.model.Sc0000004.20,evm.model.Sc0000004.22,evm.model.Sc0000004.24,evm.model.Sc0000006.43,evm.model.Sc0000011.16,evm.model.Sc0000013.6,evm.model.Sc0000031.18,evm.model.Sc0000040.15,evm.model.Sc0000041.13,evm.model.Sc0000044.16.1,evm.model.Sc0000044.6_evm.model.Sc0000044.7,evm.model.Sc0000068.24,evm.model.Sc0000082.19,evm.model.Sc0000110.9,evm.model.…
GO:0097159	organic cyclic compound binding	MF	7.22811e-08	5.42366e-06	532	2775	2381	15083	Over	3	evm.model.Sc0000000.29,evm.model.Sc0000003.31,evm.model.Sc0000003.32,evm.model.Sc0000003.44,evm.model.Sc0000003.47,evm.model.Sc0000003.58,evm.model.Sc0000004.20,evm.model.Sc0000004.22,evm.model.Sc0000004.23,evm.model.Sc0000004.24,evm.model.Sc0000006.43,evm.model.Sc0000008.15,evm.model.Sc0000008.9.8,evm.model.Sc0000011.48,evm.model.Sc0000013.6,evm.model.Sc0000017.18,evm.model.Sc0000017.23,evm.mode…
GO:1901363	heterocyclic compound binding	MF	7.57296e-08	5.48648e-06	531	2770	2381	15083	Over	3	evm.model.Sc0000000.29,evm.model.Sc0000003.31,evm.model.Sc0000003.32,evm.model.Sc0000003.44,evm.model.Sc0000003.47,evm.model.Sc0000003.58,evm.model.Sc0000004.20,evm.model.Sc0000004.22,evm.model.Sc0000004.23,evm.model.Sc0000004.24,evm.model.Sc0000006.43,evm.model.Sc0000008.15,evm.model.Sc0000008.9.8,evm.model.Sc0000011.48,evm.model.Sc0000013.6,evm.model.Sc0000017.18,evm.model.Sc0000017.23,evm.mode…
GO:0003676	nucleic acid binding	MF	1.52632e-07	1.06894e-05	236	1104	2381	15083	Over	4	evm.model.Sc0000003.31,evm.model.Sc0000003.44,evm.model.Sc0000003.58,evm.model.Sc0000004.20,evm.model.Sc0000004.22,evm.model.Sc0000004.24,evm.model.Sc0000006.43,evm.model.Sc0000008.15,evm.model.Sc0000013.6,evm.model.Sc0000017.18,evm.model.Sc0000017.23,evm.model.Sc0000017.26,evm.model.Sc0000028.16,evm.model.Sc0000034.13.1,evm.model.Sc0000035.12,evm.model.Sc0000040.15,evm.model.Sc0000043.25,evm.mod…
GO:0009059	macromolecule biosynthetic process	BP	1.62737e-07	1.10294e-05	208	953	2381	15083	Over	5	evm.model.Sc0000003.44,evm.model.Sc0000004.20,evm.model.Sc0000004.22,evm.model.Sc0000004.24,evm.model.Sc0000006.43,evm.model.Sc0000011.16,evm.model.Sc0000013.6,evm.model.Sc0000018.30,evm.model.Sc0000028.16,evm.model.Sc0000036.16,evm.model.Sc0000040.15,evm.model.Sc0000041.13,evm.model.Sc0000044.6_evm.model.Sc0000044.7,evm.model.Sc0000068.24,evm.model.Sc0000069.14,evm.model.Sc0000082.19,evm.model.S…
GO:0034645	cellular macromolecule biosynthetic process	BP	1.84891e-07	1.21392e-05	207	949	2381	15083	Over	5	evm.model.Sc0000003.44,evm.model.Sc0000004.20,evm.model.Sc0000004.22,evm.model.Sc0000004.24,evm.model.Sc0000006.43,evm.model.Sc0000011.16,evm.model.Sc0000013.6,evm.model.Sc0000018.30,evm.model.Sc0000028.16,evm.model.Sc0000036.16,evm.model.Sc0000040.15,evm.model.Sc0000041.13,evm.model.Sc0000044.6_evm.model.Sc0000044.7,evm.model.Sc0000068.24,evm.model.Sc0000069.14,evm.model.Sc0000082.19,evm.model.S…
GO:0090304	nucleic acid metabolic process	BP	2.7218e-06	0.000173288	196	920	2381	15083	Over	5	evm.model.Sc0000003.31,evm.model.Sc0000003.44,evm.model.Sc0000004.20,evm.model.Sc0000004.22,evm.model.Sc0000004.24,evm.model.Sc0000006.43,evm.model.Sc0000011.16,evm.model.Sc0000013.6,evm.model.Sc0000017.18,evm.model.Sc0000028.16,evm.model.Sc0000031.18,evm.model.Sc0000040.15,evm.model.Sc0000041.13,evm.model.Sc0000044.16.1,evm.model.Sc0000044.6_evm.model.Sc0000044.7,evm.model.Sc0000068.24,evm.model…
GO:0006139	nucleobase-containing compound metabolic process	BP	4.82306e-06	0.000298037	263	1299	2381	15083	Over	4	evm.model.Sc0000003.31,evm.model.Sc0000003.44,evm.model.Sc0000004.20,evm.model.Sc0000004.22,evm.model.Sc0000004.24,evm.model.Sc0000006.43,evm.model.Sc0000008.29,evm.model.Sc0000011.16,evm.model.Sc0000011.18,evm.model.Sc0000013.6,evm.model.Sc0000017.18,evm.model.Sc0000019.34.1,evm.model.Sc0000028.16,evm.model.Sc0000031.18,evm.model.Sc0000040.15,evm.model.Sc0000041.13,evm.model.Sc0000044.16.1,evm.m…
GO:0044260	cellular macromolecule metabolic process	BP	6.00157e-06	0.000360265	402	2099	2381	15083	Over	4	evm.model.Sc0000003.31,evm.model.Sc0000003.44,evm.model.Sc0000004.20,evm.model.Sc0000004.22,evm.model.Sc0000004.24,evm.model.Sc0000006.38,evm.model.Sc0000006.43,evm.model.Sc0000008.9.8,evm.model.Sc0000011.16,evm.model.Sc0000011.19,evm.model.Sc0000011.34,evm.model.Sc0000013.6,evm.model.Sc0000017.18,evm.model.Sc0000017.26,evm.model.Sc0000018.30,evm.model.Sc0000023.22,evm.model.Sc0000024.17,evm.mode…
GO:0046483	heterocycle metabolic process	BP	6.41298e-06	0.000374269	272	1354	2381	15083	Over	4	evm.model.Sc0000003.31,evm.model.Sc0000003.44,evm.model.Sc0000004.20,evm.model.Sc0000004.22,evm.model.Sc0000004.24,evm.model.Sc0000006.43,evm.model.Sc0000008.29,evm.model.Sc0000011.16,evm.model.Sc0000011.18,evm.model.Sc0000013.6,evm.model.Sc0000017.18,evm.model.Sc0000019.34.1,evm.model.Sc0000028.16,evm.model.Sc0000031.18,evm.model.Sc0000040.15,evm.model.Sc0000041.13,evm.model.Sc0000044.16.1,evm.m…
GO:0010467	gene expression	BP	8.63979e-06	0.0004906	183	863	2381	15083	Over	5	evm.model.Sc0000003.31,evm.model.Sc0000003.44,evm.model.Sc0000004.20,evm.model.Sc0000004.22,evm.model.Sc0000004.24,evm.model.Sc0000006.43,evm.model.Sc0000013.6,evm.model.Sc0000031.18,evm.model.Sc0000040.15,evm.model.Sc0000041.13,evm.model.Sc0000044.16.1,evm.model.Sc0000044.6_evm.model.Sc0000044.7,evm.model.Sc0000068.24,evm.model.Sc0000082.19,evm.model.Sc0000110.9,evm.model.Sc0000120.21,evm.model.…
GO:1901360	organic cyclic compound metabolic process	BP	9.84978e-06	0.000544589	280	1406	2381	15083	Over	4	evm.model.Sc0000003.31,evm.model.Sc0000003.44,evm.model.Sc0000004.20,evm.model.Sc0000004.22,evm.model.Sc0000004.24,evm.model.Sc0000006.43,evm.model.Sc0000008.29,evm.model.Sc0000011.16,evm.model.Sc0000011.18,evm.model.Sc0000013.6,evm.model.Sc0000017.18,evm.model.Sc0000019.34.1,evm.model.Sc0000028.16,evm.model.Sc0000031.18,evm.model.Sc0000040.15,evm.model.Sc0000041.13,evm.model.Sc0000044.16.1,evm.m…
GO:0034641	cellular nitrogen compound metabolic process	BP	1.6963e-05	0.000890984	273	1375	2381	15083	Over	4	evm.model.Sc0000003.31,evm.model.Sc0000003.44,evm.model.Sc0000004.20,evm.model.Sc0000004.22,evm.model.Sc0000004.24,evm.model.Sc0000006.43,evm.model.Sc0000008.29,evm.model.Sc0000011.16,evm.model.Sc0000011.18,evm.model.Sc0000013.6,evm.model.Sc0000017.18,evm.model.Sc0000019.34.1,evm.model.Sc0000028.16,evm.model.Sc0000031.18,evm.model.Sc0000040.15,evm.model.Sc0000041.13,evm.model.Sc0000044.16.1,evm.m…
GO:0006725	cellular aromatic compound metabolic process	BP	2.2172e-05	0.00113618	271	1368	2381	15083	Over	4	evm.model.Sc0000003.31,evm.model.Sc0000003.44,evm.model.Sc0000004.20,evm.model.Sc0000004.22,evm.model.Sc0000004.24,evm.model.Sc0000006.43,evm.model.Sc0000008.29,evm.model.Sc0000011.16,evm.model.Sc0000011.18,evm.model.Sc0000013.6,evm.model.Sc0000017.18,evm.model.Sc0000019.34.1,evm.model.Sc0000028.16,evm.model.Sc0000031.18,evm.model.Sc0000040.15,evm.model.Sc0000041.13,evm.model.Sc0000044.16.1,evm.m…
GO:0004674	protein serine/threonine kinase activity	MF	2.64892e-05	0.00132509	20	53	2381	15083	Over	7	evm.model.Sc0000024.17,evm.model.Sc0000044.22.4,evm.model.xfSc0000020.4,evm.model.xfSc0000098.27_evm.model.xfSc0000098.28,evm.model.xfSc0000104.22,evm.model.xfSc0000170.10,evm.model.xfSc0000478.11,evm.model.xfSc0000525.6,evm.model.xfSc0000570.15.1,evm.model.xfSc0000770.6,evm.model.xfSc0000790.15,evm.model.xfSc0001034.7,evm.model.xfSc0001244.4,evm.model.xfSc0001301.5.1,evm.model.xfSc0001684.3,evm.…
GO:0005622	intracellular	CC	6.14439e-05	0.00293395	374	1982	2381	15083	Over	3	evm.model.Sc0000000.16,evm.model.Sc0000000.19,evm.model.Sc0000000.29,evm.model.Sc0000000.4,evm.model.Sc0000001.89,evm.model.Sc0000003.47,evm.model.Sc0000004.22,evm.model.Sc0000004.24,evm.model.Sc0000005.20,evm.model.Sc0000006.38,evm.model.Sc0000006.43,evm.model.Sc0000008.15,evm.model.Sc0000011.18,evm.model.Sc0000011.31,evm.model.Sc0000011.6,evm.model.Sc0000013.15,evm.model.Sc0000017.26,evm.model.…
GO:0044464	cell part	CC	0.000102913	0.00452134	399	2140	2381	15083	Over	2	evm.model.Sc0000000.16,evm.model.Sc0000000.19,evm.model.Sc0000000.29,evm.model.Sc0000000.4,evm.model.Sc0000001.89,evm.model.Sc0000003.47,evm.model.Sc0000004.22,evm.model.Sc0000004.24,evm.model.Sc0000005.20,evm.model.Sc0000006.38,evm.model.Sc0000006.43,evm.model.Sc0000008.15,evm.model.Sc0000011.18,evm.model.Sc0000011.31,evm.model.Sc0000011.6,evm.model.Sc0000013.15,evm.model.Sc0000017.26,evm.model.…
GO:0004713	protein tyrosine kinase activity	MF	0.000301807	0.0129408	78	339	2381	15083	Over	7	evm.model.Sc0000024.17,evm.model.Sc0000026.30,evm.model.Sc0000036.15,evm.model.Sc0000044.22.4,evm.model.Sc0000111.10.1,evm.model.xfSc0000005.40.2,evm.model.xfSc0000009.47,evm.model.xfSc0000017.35,evm.model.xfSc0000020.4,evm.model.xfSc0000026.20,evm.model.xfSc0000045.28,evm.model.xfSc0000061.5,evm.model.xfSc0000064.3,evm.model.xfSc0000074.5,evm.model.xfSc0000081.10,evm.model.xfSc0000086.1,evm.mode…
GO:0044249	cellular biosynthetic process	BP	0.000340666	0.0143148	237	1221	2381	15083	Over	4	evm.model.Sc0000003.44,evm.model.Sc0000004.20,evm.model.Sc0000004.22,evm.model.Sc0000004.24,evm.model.Sc0000006.43,evm.model.Sc0000008.29,evm.model.Sc0000011.16,evm.model.Sc0000011.18,evm.model.Sc0000013.6,evm.model.Sc0000018.30,evm.model.Sc0000019.34.1,evm.model.Sc0000028.16,evm.model.Sc0000036.16,evm.model.Sc0000040.15,evm.model.Sc0000041.13,evm.model.Sc0000044.6_evm.model.Sc0000044.7,evm.model…
GO:0008083	growth factor activity	MF	0.000434024	0.0178801	9	17	2381	15083	Over	5	evm.model.Sc0000129.5,evm.model.xfSc0000019.40,evm.model.xfSc0000096.16,evm.model.xfSc0000155.6,evm.model.xfSc0000233.5,evm.model.xfSc0000321.8_evm.model.xfSc0000321.9,evm.model.xfSc0000343.12,evm.model.xfSc0000589.5,evm.model.xfSc0000730.2
GO:1901576	organic substance biosynthetic process	BP	0.000453481	0.0183224	251	1307	2381	15083	Over	4	evm.model.Sc0000003.44,evm.model.Sc0000004.20,evm.model.Sc0000004.22,evm.model.Sc0000004.24,evm.model.Sc0000006.43,evm.model.Sc0000008.29,evm.model.Sc0000011.16,evm.model.Sc0000011.18,evm.model.Sc0000013.6,evm.model.Sc0000018.30,evm.model.Sc0000019.34.1,evm.model.Sc0000028.16,evm.model.Sc0000036.16,evm.model.Sc0000040.15,evm.model.Sc0000041.13,evm.model.Sc0000044.6_evm.model.Sc0000044.7,evm.model…
GO:0004702	receptor signaling protein serine/threonine kinase activity	MF	0.000509136	0.0201829	5	6	2381	15083	Over	5	evm.model.xfSc0000170.10,evm.model.xfSc0000478.11,evm.model.xfSc0000525.6,evm.model.xfSc0001034.7,evm.model.xfSc0001732.2
GO:0009058	biosynthetic process	BP	0.0005587	0.0210901	266	1398	2381	15083	Over	3	evm.model.Sc0000000.19,evm.model.Sc0000003.32,evm.model.Sc0000003.41,evm.model.Sc0000003.44,evm.model.Sc0000004.20,evm.model.Sc0000004.22,evm.model.Sc0000004.24,evm.model.Sc0000006.43,evm.model.Sc0000008.29,evm.model.Sc0000011.16,evm.model.Sc0000011.18,evm.model.Sc0000013.6,evm.model.Sc0000018.30,evm.model.Sc0000019.34.1,evm.model.Sc0000028.16,evm.model.Sc0000036.16,evm.model.Sc0000040.15,evm.mod…
GO:0044237	cellular metabolic process	BP	0.000562135	0.0210901	518	2893	2381	15083	Over	3	evm.model.Sc0000003.31,evm.model.Sc0000003.44,evm.model.Sc0000004.20,evm.model.Sc0000004.22,evm.model.Sc0000004.24,evm.model.Sc0000006.38,evm.model.Sc0000006.43,evm.model.Sc0000008.29,evm.model.Sc0000008.9.8,evm.model.Sc0000011.16,evm.model.Sc0000011.18,evm.model.Sc0000011.19,evm.model.Sc0000011.34,evm.model.Sc0000013.6,evm.model.Sc0000017.18,evm.model.Sc0000017.26,evm.model.Sc0000018.30,evm.mode…
GO:0015031	protein transport	BP	0.00094233	0.0341351	67	292	2381	15083	Over	5	evm.model.Sc0000003.47,evm.model.Sc0000011.19,evm.model.Sc0000033.22,evm.model.Sc0000043.24.1,evm.model.Sc0000075.15,evm.model.Sc0000107.17,evm.model.Sc0000170.7,evm.model.xfSc0000000.16,evm.model.xfSc0000003.3,evm.model.xfSc0000027.19.2,evm.model.xfSc0000040.4,evm.model.xfSc0000044.50.2,evm.model.xfSc0000044.8,evm.model.xfSc0000045.25,evm.model.xfSc0000046.20,evm.model.xfSc0000096.23,evm.model.x…
GO:0016055	Wnt signaling pathway	BP	0.000975267	0.0347294	10	22	2381	15083	Over	6	evm.model.xfSc0000057.19,evm.model.xfSc0000107.19,evm.model.xfSc0000112.6,evm.model.xfSc0000185.24,evm.model.xfSc0000297.4,evm.model.xfSc0000692.5,evm.model.xfSc0000710.16,evm.model.xfSc0000864.14,evm.model.xfSc0000956.4,evm.model.xfSc0001278.2
GO:0050794	regulation of cellular process	BP	0.00109794	0.0384461	437	2425	2381	15083	Over	3	evm.model.Sc0000000.13,evm.model.Sc0000001.71,evm.model.Sc0000001.89,evm.model.Sc0000002.24,evm.model.Sc0000003.44,evm.model.Sc0000003.47,evm.model.Sc0000004.20,evm.model.Sc0000004.24,evm.model.Sc0000006.43,evm.model.Sc0000007.18,evm.model.Sc0000009.18,evm.model.Sc0000010.29,evm.model.Sc0000013.6,evm.model.Sc0000014.34,evm.model.Sc0000016.29,evm.model.Sc0000019.34.1,evm.model.Sc0000033.15.1,evm.m…
