# Supplementary material for: Identification of shell-color-related microRNAs in the Manila clam Ruditapes philippinarum using high-throughput sequencing of small RNA transcriptomes
Source: Sci Rep. 2021 Apr 13;11:8044. doi: 10.1038/s41598-021-86727-9 (PMC8044141; doi:10.1038/s41598-021-86727-9)
Supplement: Supplementary file 5 — Supplementary Information 5. [file 41598_2021_86727_MOESM5_ESM.xlsx]

## Sheet: Wh & Or
MapID	MapTitle	Pvalue	AdjustedPv	x	y	n	N	EnrichDirect	GeneIDs
map05010	Alzheimer's disease	1.66903e-05	0.00427271	13	55	258	4242	Over	evm.model.Sc0000039.24 evm.model.Sc0000157.3 evm.model.xfSc0000044.54.1 evm.model.xfSc0000102.17 evm.model.xfSc0000182.13 evm.model.xfSc0000396.11 evm.model.xfSc0000436.12 evm.model.xfSc0000520.3 evm.model.xfSc0000624.2 evm.model.xfSc0000809.17 evm.model.xfSc0002116.1 evm.model.xfSc0002116.4 evm.model.xfSc0002844.2
map04340	Hedgehog signaling pathway	0.00132057	0.132856	4	9	258	4242	Over	evm.model.Sc0000024.17 evm.model.xfSc0000086.1 evm.model.xfSc0000709.5.1 evm.model.xfSc0001684.3
map05134	Legionellosis	0.0015569	0.132856	6	22	258	4242	Over	evm.model.xfSc0000102.17 evm.model.xfSc0000182.13 evm.model.xfSc0000624.2 evm.model.xfSc0002116.1 evm.model.xfSc0002116.4 evm.model.xfSc0002844.2
map04210	Apoptosis	0.00257592	0.135137	10	59	258	4242	Over	evm.model.xfSc0000044.54.1 evm.model.xfSc0000045.28 evm.model.xfSc0000102.17 evm.model.xfSc0000182.13 evm.model.xfSc0000624.2 evm.model.xfSc0000770.6 evm.model.xfSc0001684.3 evm.model.xfSc0002116.1 evm.model.xfSc0002116.4 evm.model.xfSc0002844.2
map00604	Glycosphingolipid biosynthesis - ganglio series	0.00270345	0.135137	5	17	258	4242	Over	evm.model.xfSc0000182.16 evm.model.xfSc0000283.15 evm.model.xfSc0000634.1 evm.model.xfSc0000859.13 evm.model.xfSc0001338.2
map05210	Colorectal cancer	0.00316727	0.135137	6	25	258	4242	Over	evm.model.xfSc0000170.10 evm.model.xfSc0000182.13 evm.model.xfSc0000770.6 evm.model.xfSc0002116.1 evm.model.xfSc0002116.4 evm.model.xfSc0002844.2
map04728	Dopaminergic synapse	0.00577792	0.170036	6	28	258	4242	Over	evm.model.xfSc0000044.54.1 evm.model.xfSc0000170.10 evm.model.xfSc0000396.11 evm.model.xfSc0000770.6 evm.model.xfSc0001684.3 evm.model.xfSc0001933.1
map04310	Wnt signaling pathway	0.00582847	0.170036	5	20	258	4242	Over	evm.model.xfSc0000044.54.1 evm.model.xfSc0000170.10 evm.model.xfSc0000396.11 evm.model.xfSc0000709.5.1 evm.model.xfSc0001684.3
map05016	Huntington's disease	0.0060453	0.170036	7	37	258	4242	Over	evm.model.Sc0000188.3 evm.model.xfSc0000182.13 evm.model.xfSc0000396.11 evm.model.xfSc0001021.8 evm.model.xfSc0002116.1 evm.model.xfSc0002116.4 evm.model.xfSc0002844.2
map05152	Tuberculosis	0.00664202	0.170036	8	47	258	4242	Over	evm.model.xfSc0000044.54.1 evm.model.xfSc0000170.10 evm.model.xfSc0000182.13 evm.model.xfSc0000216.15 evm.model.xfSc0000770.6 evm.model.xfSc0002116.1 evm.model.xfSc0002116.4 evm.model.xfSc0002844.2
map04919	Thyroid hormone signaling pathway	0.00949996	0.207239	9	60	258	4242	Over	evm.model.Sc0000022.17 evm.model.Sc0000188.3 evm.model.xfSc0000182.13 evm.model.xfSc0000396.11 evm.model.xfSc0000770.6 evm.model.xfSc0001684.3 evm.model.xfSc0002116.1 evm.model.xfSc0002116.4 evm.model.xfSc0002844.2
map05416	Viral myocarditis	0.0107016	0.207239	4	15	258	4242	Over	evm.model.xfSc0000182.13 evm.model.xfSc0002116.1 evm.model.xfSc0002116.4 evm.model.xfSc0002844.2
map00511	Other glycan degradation	0.0109027	0.207239	8	51	258	4242	Over	evm.model.xfSc0000030.46 evm.model.xfSc0000030.47 evm.model.xfSc0000182.16 evm.model.xfSc0000283.15 evm.model.xfSc0000553.4 evm.model.xfSc0000634.1 evm.model.xfSc0000859.13 evm.model.xfSc0001338.2
map04261	Adrenergic signaling in cardiomyocytes	0.0113334	0.207239	6	32	258	4242	Over	evm.model.Sc0000019.34.1 evm.model.xfSc0000036.10 evm.model.xfSc0000039.2 evm.model.xfSc0000396.11 evm.model.xfSc0000770.6 evm.model.xfSc0001684.3
map04914	Progesterone-mediated oocyte maturation	0.0131654	0.211189	6	33	258	4242	Over	evm.model.Sc0000019.34.1 evm.model.xfSc0000039.2 evm.model.xfSc0000170.10 evm.model.xfSc0000770.6 evm.model.xfSc0001684.3 evm.model.xfSc0001814.7
map05145	Toxoplasmosis	0.0131993	0.211189	10	74	258	4242	Over	evm.model.xfSc0000075.23 evm.model.xfSc0000128.2 evm.model.xfSc0000170.10 evm.model.xfSc0000182.13 evm.model.xfSc0000770.6 evm.model.xfSc0000918.12 evm.model.xfSc0001021.8 evm.model.xfSc0002116.1 evm.model.xfSc0002116.4 evm.model.xfSc0002844.2
map04911	Insulin secretion	0.0169526	0.255287	4	17	258	4242	Over	evm.model.Sc0000019.34.1 evm.model.xfSc0000039.2 evm.model.xfSc0000396.11 evm.model.xfSc0001684.3
map05014	Amyotrophic lateral sclerosis (ALS)	0.0183506	0.260987	5	26	258	4242	Over	evm.model.xfSc0000044.54.1 evm.model.xfSc0000182.13 evm.model.xfSc0002116.1 evm.model.xfSc0002116.4 evm.model.xfSc0002844.2
map05212	Pancreatic cancer	0.0225655	0.283575	6	37	258	4242	Over	evm.model.xfSc0000170.10 evm.model.xfSc0000182.13 evm.model.xfSc0000770.6 evm.model.xfSc0002116.1 evm.model.xfSc0002116.4 evm.model.xfSc0002844.2
map04750	Inflammatory mediator regulation of TRP channels	0.0227691	0.283575	8	58	258	4242	Over	evm.model.Sc0000019.34.1 evm.model.xfSc0000039.2 evm.model.xfSc0000140.1 evm.model.xfSc0000170.10 evm.model.xfSc0000396.11 evm.model.xfSc0000472.2 evm.model.xfSc0000790.15 evm.model.xfSc0001684.3
map05222	Small cell lung cancer	0.0248391	0.283575	5	28	258	4242	Over	evm.model.xfSc0000182.13 evm.model.xfSc0000770.6 evm.model.xfSc0002116.1 evm.model.xfSc0002116.4 evm.model.xfSc0002844.2
map00531	Glycosaminoglycan degradation	0.0250051	0.283575	8	59	258	4242	Over	evm.model.Sc0000194.6 evm.model.xfSc0000182.16 evm.model.xfSc0000283.15 evm.model.xfSc0000335.13 evm.model.xfSc0000634.1 evm.model.xfSc0000859.13 evm.model.xfSc0000998.5 evm.model.xfSc0001338.2
map04915	Estrogen signaling pathway	0.0254775	0.283575	6	38	258	4242	Over	evm.model.Sc0000019.34.1 evm.model.xfSc0000039.2 evm.model.xfSc0000396.11 evm.model.xfSc0000770.6 evm.model.xfSc0000790.15 evm.model.xfSc0001684.3
map03040	Spliceosome	0.0320285	0.338162	6	40	258	4242	Over	evm.model.Sc0000036.13 evm.model.Sc0000197.3 evm.model.xfSc0000060.12 evm.model.xfSc0000125.13 evm.model.xfSc0000711.5 evm.model.xfSc0002065.3_evm.model.xfSc0002065.5
map04972	Pancreatic secretion	0.0330237	0.338162	7	51	258	4242	Over	evm.model.Sc0000019.34.1 evm.model.Sc0000039.24 evm.model.xfSc0000000.6 evm.model.xfSc0000036.10 evm.model.xfSc0000039.2 evm.model.xfSc0000254.4 evm.model.xfSc0000396.11
map00230	Purine metabolism	0.0394536	0.36916	6	225	258	4242	Under	evm.model.Sc0000019.34.1 evm.model.xfSc0000039.2 evm.model.xfSc0000251.16 evm.model.xfSc0000518.9 evm.model.xfSc0001012.7 evm.model.xfSc0001567.15
map04370	VEGF signaling pathway	0.0395891	0.36916	6	42	258	4242	Over	evm.model.xfSc0000044.54.1 evm.model.xfSc0000182.13 evm.model.xfSc0000770.6 evm.model.xfSc0002116.1 evm.model.xfSc0002116.4 evm.model.xfSc0002844.2
map00680	Methane metabolism	0.0410762	0.36916	4	22	258	4242	Over	evm.model.Sc0000003.41 evm.model.xfSc0000060.27 evm.model.xfSc0000618.6 evm.model.xfSc0003552.1
map04723	Retrograde endocannabinoid signaling	0.0418189	0.36916	5	32	258	4242	Over	evm.model.Sc0000019.34.1 evm.model.xfSc0000039.2 evm.model.xfSc0000170.10 evm.model.xfSc0000396.11 evm.model.xfSc0001684.3
map04114	Oocyte meiosis	0.0469356	0.378144	5	33	258	4242	Over	evm.model.Sc0000019.34.1 evm.model.xfSc0000039.2 evm.model.xfSc0000044.54.1 evm.model.xfSc0001684.3 evm.model.xfSc0001814.7
map00980	Metabolism of xenobiotics by cytochrome P450	0.0471235	0.378144	10	85	258	4242	Over	evm.model.Sc0000001.24 evm.model.xfSc0000082.37 evm.model.xfSc0000235.8 evm.model.xfSc0000304.28 evm.model.xfSc0000517.16 evm.model.xfSc0000700.9 evm.model.xfSc0001771.10 evm.model.xfSc0001771.9 evm.model.xpSc0185114.3 evm.model.xpSc0185114.5
map04020	Calcium signaling pathway	0.047268	0.378144	13	121	258	4242	Over	evm.model.Sc0000019.34.1 evm.model.Sc0000039.24 evm.model.xfSc0000036.10 evm.model.xfSc0000039.2 evm.model.xfSc0000044.54.1 evm.model.xfSc0000240.25 evm.model.xfSc0000396.11 evm.model.xfSc0000868.8 evm.model.xfSc0001021.8 evm.model.xfSc0001428.6 evm.model.xfSc0001498.7 evm.model.xfSc0001550.4 evm.model.xfSc0001684.3
map04961	Endocrine and other factor-regulated calcium reabsorption	0.0491366	0.378833	3	14	258	4242	Over	evm.model.Sc0000019.34.1 evm.model.xfSc0000396.11 evm.model.xfSc0001684.3
map05213	Endometrial cancer	0.0524081	0.378833	5	34	258	4242	Over	evm.model.xfSc0000182.13 evm.model.xfSc0000770.6 evm.model.xfSc0002116.1 evm.model.xfSc0002116.4 evm.model.xfSc0002844.2
map04916	Melanogenesis	0.0529021	0.378833	6	45	258	4242	Over	evm.model.Sc0000019.34.1 evm.model.xfSc0000039.2 evm.model.xfSc0000396.11 evm.model.xfSc0000485.10 evm.model.xfSc0000732.10 evm.model.xfSc0001684.3
map03410	Base excision repair	0.0582373	0.378833	5	35	258	4242	Over	evm.model.Sc0000008.15 evm.model.xfSc0000003.2 evm.model.xfSc0000842.13 evm.model.xfSc0001012.7 evm.model.xfSc0002425.1_evm.model.xfSc0002425.2
map04970	Salivary secretion	0.0582373	0.378833	5	35	258	4242	Over	evm.model.Sc0000019.34.1 evm.model.xfSc0000036.10 evm.model.xfSc0000039.2 evm.model.xfSc0000396.11 evm.model.xfSc0001684.3
map00940	Phenylpropanoid biosynthesis	0.0587453	0.378833	3	15	258	4242	Over	evm.model.xfSc0001003.7 evm.model.xfSc0001786.3 evm.model.xfSc0004350.3
map00626	Naphthalene degradation	0.0608204	0.378833	1	1	258	4242	Over	evm.model.xfSc0000304.28
map04391	Hippo signaling pathway - fly	0.0616743	0.378833	4	25	258	4242	Over	evm.model.xfSc0000074.35 evm.model.xfSc0000170.10 evm.model.xfSc0000864.11.2 evm.model.xpSc0185117.41
map00120	Primary bile acid biosynthesis	0.0631614	0.378833	2	7	258	4242	Over	evm.model.xfSc0000123.18 evm.model.xfSc0000517.15
map04141	Protein processing in endoplasmic reticulum	0.0658492	0.378833	8	68	258	4242	Over	evm.model.xfSc0000170.10 evm.model.xfSc0000173.8 evm.model.xfSc0000809.17 evm.model.xfSc0000962.20_evm.model.xfSc0000962.21 evm.model.xfSc0001513.3 evm.model.xfSc0001628.2 evm.model.xfSc0002287.3 evm.model.xpSc0185114.43.1
map05012	Parkinson's disease	0.0658492	0.378833	8	68	258	4242	Over	evm.model.xfSc0000182.13 evm.model.xfSc0001021.8 evm.model.xfSc0001628.2 evm.model.xfSc0001684.3 evm.model.xfSc0001933.1 evm.model.xfSc0002116.1 evm.model.xfSc0002116.4 evm.model.xfSc0002844.2
map00360	Phenylalanine metabolism	0.0686433	0.378833	6	48	258	4242	Over	evm.model.Sc0000000.30 evm.model.xfSc0000957.12 evm.model.xfSc0001003.7 evm.model.xfSc0001490.5 evm.model.xfSc0001786.3 evm.model.xfSc0004350.3
map04540	Gap junction	0.0686433	0.378833	6	48	258	4242	Over	evm.model.Sc0000019.34.1 evm.model.xfSc0000039.2 evm.model.xfSc0000086.1 evm.model.xfSc0000258.15 evm.model.xfSc0000396.11 evm.model.xfSc0001684.3
map04917	Prolactin signaling pathway	0.0691635	0.378833	3	16	258	4242	Over	evm.model.xfSc0000170.10 evm.model.xfSc0000770.6 evm.model.xfSc0001933.1
map04720	Long-term potentiation	0.0695513	0.378833	4	26	258	4242	Over	evm.model.xfSc0000039.2 evm.model.xfSc0000044.54.1 evm.model.xfSc0000396.11 evm.model.xfSc0001684.3
map04724	Glutamatergic synapse	0.0778549	0.398617	5	38	258	4242	Over	evm.model.Sc0000019.34.1 evm.model.xfSc0000039.2 evm.model.xfSc0000044.54.1 evm.model.xfSc0000396.11 evm.model.xfSc0001684.3
map04932	Non-alcoholic fatty liver disease (NAFLD)	0.0778549	0.398617	5	38	258	4242	Over	evm.model.xfSc0000102.17 evm.model.xfSc0000170.10 evm.model.xfSc0000624.2 evm.model.xfSc0000770.6 evm.model.xfSc0000809.17
map05414	Dilated cardiomyopathy	0.0778549	0.398617	5	38	258	4242	Over	evm.model.Sc0000019.34.1 evm.model.xfSc0000039.2 evm.model.xfSc0000088.21.1 evm.model.xfSc0000162.11 evm.model.xfSc0001684.3
map04962	Vasopressin-regulated water reabsorption	0.0809128	0.406151	2	8	258	4242	Over	evm.model.Sc0000019.34.1 evm.model.xfSc0001684.3
map05223	Non-small cell lung cancer	0.085094	0.418924	5	39	258	4242	Over	evm.model.xfSc0000182.13 evm.model.xfSc0000770.6 evm.model.xfSc0002116.1 evm.model.xfSc0002116.4 evm.model.xfSc0002844.2
map04975	Fat digestion and absorption	0.0926747	0.445247	5	40	258	4242	Over	evm.model.xfSc0000000.6 evm.model.xfSc0000254.4 evm.model.xfSc0001490.5 evm.model.xfSc0001616.5 evm.model.xfSc0002372.3
map00830	Retinol metabolism	0.0987546	0.445247	10	94	258	4242	Over	evm.model.Sc0000035.9 evm.model.xfSc0000248.18 evm.model.xfSc0000304.28 evm.model.xfSc0000472.12 evm.model.xfSc0000585.14 evm.model.xfSc0000665.16 evm.model.xfSc0000700.9 evm.model.xfSc0001771.10 evm.model.xfSc0001771.9 evm.model.xpSc0185131.5
map00400	Phenylalanine, tyrosine and tryptophan biosynthesis	0.0999736	0.445247	2	9	258	4242	Over	evm.model.xfSc0000957.12 evm.model.xfSc0001490.5
map00960	Tropane, piperidine and pyridine alkaloid biosynthesis	0.104861	0.445247	3	19	258	4242	Over	evm.model.Sc0000000.30 evm.model.xfSc0000367.2_evm.model.xfSc0000367.3 evm.model.xfSc0001490.5
map04530	Tight junction	0.104861	0.445247	3	19	258	4242	Over	evm.model.xfSc0000251.10 evm.model.xfSc0000770.6 evm.model.xfSc0000790.15
map05146	Amoebiasis	0.104861	0.445247	3	19	258	4242	Over	evm.model.xfSc0000039.2 evm.model.xfSc0000396.11 evm.model.xfSc0001684.3
map00100	Steroid biosynthesis	0.105836	0.445247	4	30	258	4242	Over	evm.model.Sc0000005.19 evm.model.xfSc0000216.15 evm.model.xfSc0001424.3 evm.model.xfSc0001588.3
map03013	RNA transport	0.105836	0.445247	4	30	258	4242	Over	evm.model.Sc0000110.9 evm.model.xfSc0000002.62 evm.model.xfSc0000102.25 evm.model.xfSc0001455.6
map04010	MAPK signaling pathway	0.106094	0.445247	10	95	258	4242	Over	evm.model.Sc0000003.33 evm.model.Sc0000026.30 evm.model.xfSc0000044.54.1 evm.model.xfSc0000170.10 evm.model.xfSc0000251.10 evm.model.xfSc0000258.15 evm.model.xfSc0000346.10 evm.model.xfSc0000770.6 evm.model.xfSc0001684.3 evm.model.xfSc0001954.3
map00941	Flavonoid biosynthesis	0.117955	0.472348	1	2	258	4242	Over	evm.model.xfSc0004350.3
map00945	Stilbenoid, diarylheptanoid and gingerol biosynthesis	0.117955	0.472348	1	2	258	4242	Over	evm.model.xfSc0004350.3
map05032	Morphine addiction	0.118087	0.472348	3	20	258	4242	Over	evm.model.Sc0000019.34.1 evm.model.xfSc0000039.2 evm.model.xfSc0001684.3
map00380	Tryptophan metabolism	0.126497	0.498203	1	68	258	4242	Under	evm.model.xfSc0000631.4
map04912	GnRH signaling pathway	0.130922	0.50782	6	52	258	4242	Over	evm.model.Sc0000019.34.1 evm.model.xfSc0000039.2 evm.model.xfSc0000170.10 evm.model.xfSc0000258.15 evm.model.xfSc0000396.11 evm.model.xfSc0001684.3
map04713	Circadian entrainment	0.137619	0.521993	4	33	258	4242	Over	evm.model.Sc0000019.34.1 evm.model.xfSc0000039.2 evm.model.xfSc0000396.11 evm.model.xfSc0001684.3
map05204	Chemical carcinogenesis	0.138803	0.521993	10	99	258	4242	Over	evm.model.Sc0000001.24 evm.model.xfSc0000082.37 evm.model.xfSc0000235.8 evm.model.xfSc0000472.12 evm.model.xfSc0000517.16 evm.model.xfSc0000700.9 evm.model.xfSc0001771.10 evm.model.xfSc0001771.9 evm.model.xpSc0185114.3 evm.model.xpSc0185114.5
map00521	Streptomycin biosynthesis	0.141151	0.521993	2	11	258	4242	Over	evm.model.xfSc0000085.24 evm.model.xfSc0000342.1
map04350	TGF-beta signaling pathway	0.146235	0.521993	3	22	258	4242	Over	evm.model.Sc0000012.23 evm.model.xfSc0001034.7 evm.model.xfSc0002542.1
map04015	Rap1 signaling pathway	0.14681	0.521993	8	79	258	4242	Over	evm.model.Sc0000019.34.1 evm.model.xfSc0000039.2 evm.model.xfSc0000178.7 evm.model.xfSc0000346.10 evm.model.xfSc0000396.11 evm.model.xfSc0000770.6 evm.model.xfSc0001954.3 evm.model.xfSc0003723.1
map05161	Hepatitis B	0.14681	0.521993	8	79	258	4242	Over	evm.model.xfSc0000170.10 evm.model.xfSc0000182.13 evm.model.xfSc0000770.6 evm.model.xfSc0001373.4 evm.model.xfSc0002116.1 evm.model.xfSc0002116.4 evm.model.xfSc0002325.1.1 evm.model.xfSc0002844.2
map00534	Glycosaminoglycan biosynthesis - heparan sulfate / heparin	0.148981	0.522054	4	34	258	4242	Over	evm.model.xfSc0000017.6 evm.model.xfSc0000158.6 evm.model.xfSc0000244.17 evm.model.xfSc0003662.1
map00240	Pyrimidine metabolism	0.150906	0.522054	3	118	258	4242	Under	evm.model.xfSc0000168.7 evm.model.xfSc0001012.7 evm.model.xfSc0001111.9
map00982	Drug metabolism - cytochrome P450	0.156546	0.534344	11	114	258	4242	Over	evm.model.Sc0000001.24 evm.model.xfSc0000082.37 evm.model.xfSc0000235.8 evm.model.xfSc0000273.20 evm.model.xfSc0000304.28 evm.model.xfSc0000517.16 evm.model.xfSc0000700.9 evm.model.xfSc0001771.10 evm.model.xfSc0001771.9 evm.model.xpSc0185114.3 evm.model.xpSc0185114.5
map05031	Amphetamine addiction	0.161056	0.540731	3	23	258	4242	Over	evm.model.xfSc0000044.54.1 evm.model.xfSc0001684.3 evm.model.xfSc0001933.1
map05110	Vibrio cholerae infection	0.162885	0.540731	2	12	258	4242	Over	evm.model.Sc0000019.34.1 evm.model.xfSc0001684.3
map00330	Arginine and proline metabolism	0.166149	0.540731	2	93	258	4242	Under	evm.model.xfSc0000348.23 evm.model.xfSc0001490.5
map05200	Pathways in cancer	0.166866	0.540731	10	102	258	4242	Over	evm.model.Sc0000188.3 evm.model.xfSc0000170.10 evm.model.xfSc0000178.7 evm.model.xfSc0000182.13 evm.model.xfSc0000346.10 evm.model.xfSc0000770.6 evm.model.xfSc0000912.4 evm.model.xfSc0002116.1 evm.model.xfSc0002116.4 evm.model.xfSc0002844.2
map00603	Glycosphingolipid biosynthesis - globo and isoglobo series	0.170711	0.546275	6	59	258	4242	Over	evm.model.xfSc0000182.16 evm.model.xfSc0000283.15 evm.model.xfSc0000634.1 evm.model.xfSc0000859.13 evm.model.xfSc0001338.2 evm.model.xfSc0002293.6
map05133	Pertussis	0.176307	0.557217	3	24	258	4242	Over	evm.model.xfSc0000102.17 evm.model.xfSc0000170.10 evm.model.xfSc0000624.2
map04062	Chemokine signaling pathway	0.183796	0.573802	5	43	258	4242	Over	evm.model.Sc0000019.34.1 evm.model.xfSc0000039.2 evm.model.xfSc0000396.11 evm.model.xfSc0000770.6 evm.model.xfSc0001684.3
map04913	Ovarian steroidogenesis	0.191188	0.584067	7	68	258	4242	Over	evm.model.Sc0000019.34.1 evm.model.xfSc0000039.2 evm.model.xfSc0000075.23 evm.model.xfSc0000128.2 evm.model.xfSc0000140.1 evm.model.xfSc0000472.2 evm.model.xfSc0001684.3
map04727	GABAergic synapse	0.191939	0.584067	3	25	258	4242	Over	evm.model.Sc0000019.34.1 evm.model.xfSc0000039.2 evm.model.xfSc0001684.3
map05215	Prostate cancer	0.193929	0.584067	5	45	258	4242	Over	evm.model.xfSc0000182.13 evm.model.xfSc0000770.6 evm.model.xfSc0002116.1 evm.model.xfSc0002116.4 evm.model.xfSc0002844.2
map00950	Isoquinoline alkaloid biosynthesis	0.199792	0.589092	5	46	258	4242	Over	evm.model.Sc0000000.30 evm.model.xfSc0000485.10 evm.model.xfSc0000732.10 evm.model.xfSc0001490.5 evm.model.xfSc0001933.1
map04971	Gastric acid secretion	0.200199	0.589092	9	92	258	4242	Over	evm.model.Sc0000019.34.1 evm.model.xfSc0000039.2 evm.model.xfSc0000240.25 evm.model.xfSc0000396.11 evm.model.xfSc0000868.8 evm.model.xfSc0001428.6 evm.model.xfSc0001498.7 evm.model.xfSc0001550.4 evm.model.xfSc0001684.3
map00970	Aminoacyl-tRNA biosynthesis	0.205938	0.594263	7	72	258	4242	Over	evm.model.xfSc0000016.37 evm.model.xfSc0000077.30 evm.model.xfSc0000319.8 evm.model.xfSc0000697.8 evm.model.xfSc0000979.2 evm.model.xfSc0002023.5 evm.model.xfSc0003187.2
map04390	Hippo signaling pathway	0.207831	0.594263	2	14	258	4242	Over	evm.model.Sc0000012.23 evm.model.xfSc0000086.1
map04151	PI3K-Akt signaling pathway	0.208921	0.594263	10	106	258	4242	Over	evm.model.xfSc0000178.7 evm.model.xfSc0000182.13 evm.model.xfSc0000346.10 evm.model.xfSc0000770.6 evm.model.xfSc0001954.3 evm.model.xfSc0002116.1 evm.model.xfSc0002116.4 evm.model.xfSc0002542.1 evm.model.xfSc0002844.2 evm.model.xfSc0003723.1
map04710	Circadian rhythm	0.222044	0.617862	1	4	258	4242	Over	evm.model.xfSc0000086.1
map04742	Taste transduction	0.222044	0.617862	1	4	258	4242	Over	evm.model.xfSc0001684.3
map04726	Serotonergic synapse	0.226183	0.622611	7	76	258	4242	Over	evm.model.xfSc0000075.23 evm.model.xfSc0000128.2 evm.model.xfSc0000140.1 evm.model.xfSc0000396.11 evm.model.xfSc0000472.2 evm.model.xfSc0001414.5 evm.model.xfSc0001684.3
map05030	Cocaine addiction	0.230767	0.628473	2	15	258	4242	Over	evm.model.xfSc0001684.3 evm.model.xfSc0001933.1
map04070	Phosphatidylinositol signaling system	0.238829	0.643581	2	82	258	4242	Under	evm.model.xfSc0000396.11 evm.model.xfSc0000821.5.1
map04725	Cholinergic synapse	0.244504	0.652011	5	52	258	4242	Over	evm.model.Sc0000019.34.1 evm.model.xfSc0000039.2 evm.model.xfSc0000396.11 evm.model.xfSc0000770.6 evm.model.xfSc0001684.3
map00052	Galactose metabolism	0.257659	0.673505	1	55	258	4242	Under	evm.model.xfSc0000962.5
map00513	Various types of N-glycan biosynthesis	0.257826	0.673505	7	182	258	4242	Under	evm.model.Sc0000103.4 evm.model.xfSc0000046.3 evm.model.xfSc0000153.2 evm.model.xfSc0001024.10 evm.model.xfSc0001226.5 evm.model.xfSc0002275.6 evm.model.xfSc0003088.1
map04520	Adherens junction	0.261536	0.676294	1	58	258	4242	Under	evm.model.xfSc0000178.7
map05160	Hepatitis C	0.270009	0.691223	6	61	258	4242	Over	evm.model.xfSc0000045.28 evm.model.xfSc0000170.10 evm.model.xfSc0000597.6 evm.model.xfSc0000770.6 evm.model.xfSc0000809.17 evm.model.xfSc0001373.4
map04330	Notch signaling pathway	0.276987	0.69765	2	17	258	4242	Over	evm.model.Sc0000157.3 evm.model.Sc0000188.3
map00010	Glycolysis / Gluconeogenesis	0.27797	0.69765	6	63	258	4242	Over	evm.model.Sc0000003.41 evm.model.xfSc0000023.8 evm.model.xfSc0000060.27 evm.model.xfSc0000304.28 evm.model.xfSc0000485.19_evm.model.xfSc0000485.20 evm.model.xfSc0003552.1
map04918	Thyroid hormone synthesis	0.28882	0.717844	4	38	258	4242	Over	evm.model.Sc0000019.34.1 evm.model.xfSc0000039.2 evm.model.xfSc0000396.11 evm.model.xfSc0001684.3
map05142	Chagas disease (American trypanosomiasis)	0.303936	0.737214	4	40	258	4242	Over	evm.model.xfSc0000039.2 evm.model.xfSc0000170.10 evm.model.xfSc0000396.11 evm.model.xfSc0000770.6
map00564	Glycerophospholipid metabolism	0.304815	0.737214	4	117	258	4242	Under	evm.model.xfSc0000000.6 evm.model.xfSc0000109.14_evm.model.xfSc0000109.15 evm.model.xfSc0000775.13 evm.model.xfSc0002372.3
map00440	Phosphonate and phosphinate metabolism	0.313892	0.737214	1	6	258	4242	Over	evm.model.xfSc0000299.1
map01220	Degradation of aromatic compounds	0.313892	0.737214	1	6	258	4242	Over	evm.model.xfSc0000304.28
map04075	Plant hormone signal transduction	0.313892	0.737214	1	6	258	4242	Over	evm.model.xfSc0011534.1
map05143	African trypanosomiasis	0.313892	0.737214	1	6	258	4242	Over	evm.model.xfSc0000396.11
map00310	Lysine degradation	0.323482	0.752831	2	74	258	4242	Under	evm.model.xfSc0000066.35 evm.model.xfSc0035236.1
map04623	Cytosolic DNA-sensing pathway	0.328798	0.75831	2	77	258	4242	Under	evm.model.xfSc0000045.28 evm.model.xfSc0001373.4
map00520	Amino sugar and nucleotide sugar metabolism	0.3497	0.79342	10	117	258	4242	Over	evm.model.Sc0000039.7 evm.model.xfSc0000182.16 evm.model.xfSc0000283.15 evm.model.xfSc0000370.12 evm.model.xfSc0000485.19_evm.model.xfSc0000485.20 evm.model.xfSc0000546.4.1 evm.model.xfSc0000634.1 evm.model.xfSc0000859.13 evm.model.xfSc0001338.2 evm.model.xfSc0002620.1
map00591	Linoleic acid metabolism	0.350221	0.79342	4	45	258	4242	Over	evm.model.xfSc0000000.6 evm.model.xfSc0000140.1 evm.model.xfSc0000472.12 evm.model.xfSc0000472.2
map04620	Toll-like receptor signaling pathway	0.360609	0.809789	4	46	258	4242	Over	evm.model.xfSc0000045.28 evm.model.xfSc0000170.10 evm.model.xfSc0000770.6 evm.model.xfSc0001373.4
map04064	NF-kappa B signaling pathway	0.367554	0.812877	1	50	258	4242	Under	evm.model.xfSc0000045.28
map04614	Renin-angiotensin system	0.368335	0.812877	2	21	258	4242	Over	evm.model.xfSc0000207.1 evm.model.xfSc0000207.2
map04668	TNF signaling pathway	0.379491	0.819504	5	54	258	4242	Over	evm.model.xfSc0000045.28 evm.model.xfSc0000102.17 evm.model.xfSc0000170.10 evm.model.xfSc0000624.2 evm.model.xfSc0000770.6
map04142	Lysosome	0.387394	0.819504	13	163	258	4242	Over	evm.model.Sc0000194.6 evm.model.xfSc0000030.46 evm.model.xfSc0000030.47 evm.model.xfSc0000109.14_evm.model.xfSc0000109.15 evm.model.xfSc0000182.16 evm.model.xfSc0000189.14 evm.model.xfSc0000283.15 evm.model.xfSc0000335.13 evm.model.xfSc0000553.4 evm.model.xfSc0000634.1 evm.model.xfSc0000859.13 evm.model.xfSc0000998.5 evm.model.xfSc0001338.2
map00061	Fatty acid biosynthesis	0.390545	0.819504	2	22	258	4242	Over	evm.model.xfSc0000089.11 evm.model.xfSc0000093.22
map00627	Aminobenzoate degradation	0.390545	0.819504	2	22	258	4242	Over	evm.model.xfSc0000204.28 evm.model.xfSc0000913.4
map01210	2-Oxocarboxylic acid metabolism	0.390545	0.819504	2	22	258	4242	Over	evm.model.xfSc0001490.5 evm.model.xfSc0002003.1
map02020	Two-component system	0.390545	0.819504	2	22	258	4242	Over	evm.model.xfSc0000204.28 evm.model.xfSc0000913.4
map00625	Chloroalkane and chloroalkene degradation	0.394933	0.821974	1	8	258	4242	Over	evm.model.xfSc0000304.28
map05120	Epithelial cell signaling in Helicobacter pylori infection	0.405307	0.836762	5	59	258	4242	Over	evm.model.Sc0000157.3 evm.model.xfSc0000170.10 evm.model.xfSc0000178.7 evm.model.xfSc0000436.12 evm.model.xfSc0006839.1
map00983	Drug metabolism - other enzymes	0.411663	0.836767	5	60	258	4242	Over	evm.model.xfSc0000251.16 evm.model.xfSc0000518.9 evm.model.xfSc0000700.9 evm.model.xfSc0001771.10 evm.model.xfSc0001771.9
map04110	Cell cycle	0.412991	0.836767	5	126	258	4242	Under	evm.model.Sc0000188.3 evm.model.xfSc0000564.8 evm.model.xfSc0001302.11 evm.model.xfSc0001814.7 evm.model.xfSc0003908.3
map04066	HIF-1 signaling pathway	0.418358	0.836767	5	61	258	4242	Over	evm.model.Sc0000026.30 evm.model.xfSc0000060.27 evm.model.xfSc0000770.6 evm.model.xfSc0002542.1 evm.model.xfSc0003723.1
map04976	Bile secretion	0.418383	0.836767	3	29	258	4242	Over	evm.model.Sc0000019.34.1 evm.model.xfSc0000039.2 evm.model.xfSc0001684.3
map05034	Alcoholism	0.425351	0.844107	3	30	258	4242	Over	evm.model.Sc0000188.3 evm.model.xfSc0000452.3 evm.model.xfSc0001933.1
map05132	Salmonella infection	0.431803	0.85032	1	9	258	4242	Over	evm.model.xfSc0000170.10
map03460	Fanconi anemia pathway	0.458157	0.884498	3	84	258	4242	Under	evm.model.xfSc0000793.3 evm.model.xfSc0001302.11 evm.model.xfSc0003908.3
map00790	Folate biosynthesis	0.459612	0.884498	3	34	258	4242	Over	evm.model.xfSc0000204.28 evm.model.xfSc0000442.17 evm.model.xfSc0000913.4
map00601	Glycosphingolipid biosynthesis - lacto and neolacto series	0.464565	0.884498	6	76	258	4242	Over	evm.model.xfSc0000709.2 evm.model.xfSc0000720.7 evm.model.xfSc0001276.1 evm.model.xfSc0001932.2 evm.model.xfSc0002293.6 evm.model.xfSc0007185.1
map04621	NOD-like receptor signaling pathway	0.466434	0.884498	1	10	258	4242	Over	evm.model.xfSc0000170.10
map05216	Thyroid cancer	0.466434	0.884498	1	10	258	4242	Over	evm.model.xfSc0000912.4
map04380	Osteoclast differentiation	0.479624	0.902822	3	36	258	4242	Over	evm.model.xfSc0000044.54.1 evm.model.xfSc0000170.10 evm.model.xfSc0000770.6
map00720	Carbon fixation pathways in prokaryotes	0.490141	0.911891	3	37	258	4242	Over	evm.model.Sc0000003.41 evm.model.xfSc0002003.1 evm.model.xfSc0003552.1
map05131	Shigellosis	0.498963	0.911891	1	11	258	4242	Over	evm.model.xfSc0000170.10
map05144	Malaria	0.498963	0.911891	1	11	258	4242	Over	evm.model.xfSc0000178.7
map04060	Cytokine-cytokine receptor interaction	0.511938	0.911891	3	39	258	4242	Over	evm.model.Sc0000012.23 evm.model.xfSc0000178.7 evm.model.xfSc0001034.7
map04730	Long-term depression	0.514011	0.911891	1	40	258	4242	Under	evm.model.xfSc0000396.11
map05166	HTLV-I infection	0.516196	0.911891	9	113	258	4242	Over	evm.model.Sc0000019.34.1 evm.model.xfSc0000039.2 evm.model.xfSc0000044.54.1 evm.model.xfSc0000564.8 evm.model.xfSc0000770.6 evm.model.xfSc0001012.7 evm.model.xfSc0001302.11 evm.model.xfSc0001684.3 evm.model.xfSc0003908.3
map00340	Histidine metabolism	0.517327	0.911891	1	43	258	4242	Under	evm.model.xpSc0185114.48
map00410	beta-Alanine metabolism	0.517327	0.911891	1	43	258	4242	Under	evm.model.Sc0000000.30
map04022	cGMP-PKG signaling pathway	0.520559	0.911891	13	173	258	4242	Over	evm.model.Sc0000019.34.1 evm.model.Sc0000039.24 evm.model.xfSc0000036.10 evm.model.xfSc0000039.2 evm.model.xfSc0000044.54.1 evm.model.xfSc0000240.25 evm.model.xfSc0000396.11 evm.model.xfSc0000770.6 evm.model.xfSc0000868.8 evm.model.xfSc0001021.8 evm.model.xfSc0001428.6 evm.model.xfSc0001498.7 evm.model.xfSc0001550.4
map03320	PPAR signaling pathway	0.526002	0.911891	1	46	258	4242	Under	evm.model.xfSc0003211.2
map04740	Olfactory transduction	0.529515	0.911891	1	12	258	4242	Over	evm.model.xfSc0001684.3
map00260	Glycine, serine and threonine metabolism	0.532298	0.911891	4	98	258	4242	Under	evm.model.Sc0000000.30 evm.model.Sc0000004.23 evm.model.xfSc0000023.8 evm.model.xfSc0014176.1
map04014	Ras signaling pathway	0.533755	0.911891	9	114	258	4242	Over	evm.model.xfSc0000000.6 evm.model.xfSc0000170.10 evm.model.xfSc0000178.7 evm.model.xfSc0000346.10 evm.model.xfSc0000770.6 evm.model.xfSc0001373.4 evm.model.xfSc0001684.3 evm.model.xfSc0001954.3 evm.model.xfSc0003723.1
map00071	Fatty acid degradation	0.534311	0.911891	4	48	258	4242	Over	evm.model.xfSc0000048.34 evm.model.xfSc0000304.28 evm.model.xfSc0000570.10 evm.model.xfSc0003211.2
map00906	Carotenoid biosynthesis	0.558211	0.940146	1	13	258	4242	Over	evm.model.xfSc0002833.3
map05340	Primary immunodeficiency	0.558211	0.940146	1	13	258	4242	Over	evm.model.xfSc0001567.15
map05020	Prion diseases	0.585164	0.979098	1	14	258	4242	Over	evm.model.xfSc0001684.3
map04666	Fc gamma R-mediated phagocytosis	0.595171	0.989375	5	65	258	4242	Over	evm.model.xfSc0000770.6 evm.model.xfSc0000790.15 evm.model.xfSc0000821.5.1 evm.model.xfSc0002372.3 evm.model.xfSc0002542.1
map04152	AMPK signaling pathway	0.610174	1	5	69	258	4242	Over	evm.model.xfSc0000093.22 evm.model.xfSc0000570.15.1 evm.model.xfSc0000770.6 evm.model.xfSc0001244.4 evm.model.xfSc0002542.1
map00561	Glycerolipid metabolism	0.625567	1	3	74	258	4242	Under	evm.model.xfSc0000254.4 evm.model.xfSc0000962.5 evm.model.xfSc0002372.3
map01212	Fatty acid metabolism	0.634559	1	6	81	258	4242	Over	evm.model.xfSc0000048.34 evm.model.xfSc0000089.11 evm.model.xfSc0000093.22 evm.model.xfSc0000189.14 evm.model.xfSc0000400.20 evm.model.xfSc0003211.2
map04930	Type II diabetes mellitus	0.654731	1	2	24	258	4242	Over	evm.model.xfSc0000170.10 evm.model.xfSc0000790.15
map05221	Acute myeloid leukemia	0.654731	1	2	24	258	4242	Over	evm.model.xfSc0000770.6 evm.model.xfSc0002542.1
map00130	Ubiquinone and other terpenoid-quinone biosynthesis	0.662259	1	2	25	258	4242	Over	evm.model.xfSc0000034.7 evm.model.xfSc0001786.3
map03015	mRNA surveillance pathway	0.662259	1	2	25	258	4242	Over	evm.model.xfSc0001052.4 evm.model.xfSc0001455.6
map00500	Starch and sucrose metabolism	0.662969	1	5	108	258	4242	Under	evm.model.Sc0000070.19 evm.model.xfSc0000485.19_evm.model.xfSc0000485.20 evm.model.xfSc0000700.9 evm.model.xfSc0001771.10 evm.model.xfSc0001771.9
map00965	Betalain biosynthesis	0.670156	1	2	26	258	4242	Over	evm.model.xfSc0000485.10 evm.model.xfSc0000732.10
map04611	Platelet activation	0.671351	1	10	137	258	4242	Over	evm.model.Sc0000019.34.1 evm.model.xfSc0000039.2 evm.model.xfSc0000240.25 evm.model.xfSc0000396.11 evm.model.xfSc0000770.6 evm.model.xfSc0000868.8 evm.model.xfSc0001428.6 evm.model.xfSc0001498.7 evm.model.xfSc0001550.4 evm.model.xfSc0001684.3
map00062	Fatty acid elongation	0.678349	1	2	27	258	4242	Over	evm.model.xfSc0000189.14 evm.model.xfSc0000400.20
map00760	Nicotinate and nicotinamide metabolism	0.678349	1	2	27	258	4242	Over	evm.model.Sc0000008.29 evm.model.xfSc0002979.2
map04150	mTOR signaling pathway	0.678349	1	2	27	258	4242	Over	evm.model.xfSc0000770.6 evm.model.xfSc0002542.1
map05220	Chronic myeloid leukemia	0.678349	1	2	27	258	4242	Over	evm.model.Sc0000188.3 evm.model.xfSc0000770.6
map00600	Sphingolipid metabolism	0.679696	1	5	107	258	4242	Under	evm.model.xfSc0000210.21 evm.model.xfSc0000604.3 evm.model.xfSc0000711.3 evm.model.xfSc0001387.4 evm.model.xfSc0002372.3
map01040	Biosynthesis of unsaturated fatty acids	0.686775	1	2	28	258	4242	Over	evm.model.xfSc0000400.20 evm.model.xfSc0003211.2
map04630	Jak-STAT signaling pathway	0.686775	1	2	28	258	4242	Over	evm.model.xfSc0000597.6 evm.model.xfSc0000770.6
map04910	Insulin signaling pathway	0.68995	1	7	92	258	4242	Over	evm.model.Sc0000026.30 evm.model.Sc0000070.19 evm.model.xfSc0000093.22 evm.model.xfSc0000170.10 evm.model.xfSc0000770.6 evm.model.xfSc0001684.3 evm.model.xfSc0002542.1
map00592	alpha-Linolenic acid metabolism	0.695373	1	2	29	258	4242	Over	evm.model.xfSc0000000.6 evm.model.xfSc0003211.2
map04662	B cell receptor signaling pathway	0.695373	1	2	29	258	4242	Over	evm.model.xfSc0000044.54.1 evm.model.xfSc0000770.6
map04920	Adipocytokine signaling pathway	0.695373	1	2	29	258	4242	Over	evm.model.xfSc0000170.10 evm.model.xfSc0000770.6
map00532	Glycosaminoglycan biosynthesis - chondroitin sulfate / dermatan sulfate	0.704048	1	8	108	258	4242	Over	evm.model.Sc0000001.59 evm.model.xfSc0000013.22 evm.model.xfSc0000101.37 evm.model.xfSc0000141.24 evm.model.xfSc0000335.18 evm.model.xfSc0000639.12 evm.model.xfSc0002339.1 evm.model.xfSc0003662.1
map00590	Arachidonic acid metabolism	0.711279	1	7	93	258	4242	Over	evm.model.xfSc0000000.6 evm.model.xfSc0000047.19 evm.model.xfSc0000075.23 evm.model.xfSc0000081.26 evm.model.xfSc0000128.2 evm.model.xfSc0000140.1 evm.model.xfSc0000472.2
map00514	Other types of O-glycan biosynthesis	0.719636	1	1	32	258	4242	Under	evm.model.xfSc0000270.15
map03008	Ribosome biogenesis in eukaryotes	0.719636	1	1	32	258	4242	Under	evm.model.Sc0000110.9
map00030	Pentose phosphate pathway	0.720291	1	1	34	258	4242	Under	evm.model.xfSc0000485.19_evm.model.xfSc0000485.20
map00630	Glyoxylate and dicarboxylate metabolism	0.720291	1	1	34	258	4242	Under	evm.model.xfSc0002003.1
map05219	Bladder cancer	0.720291	1	1	34	258	4242	Under	evm.model.xfSc0000346.10
map04080	Neuroactive ligand-receptor interaction	0.724944	1	1	37	258	4242	Under	evm.model.xfSc0000005.18
map05150	Staphylococcus aureus infection	0.730101	1	1	39	258	4242	Under	evm.model.xfSc0000005.18
map00565	Ether lipid metabolism	0.7332	1	3	40	258	4242	Over	evm.model.Sc0000033.3 evm.model.xfSc0000000.6 evm.model.xfSc0002372.3
map00051	Fructose and mannose metabolism	0.74029	1	3	42	258	4242	Over	evm.model.xfSc0000096.15 evm.model.xfSc0000962.5 evm.model.xfSc0002620.1
map04024	cAMP signaling pathway	0.753903	1	7	95	258	4242	Over	evm.model.Sc0000019.34.1 evm.model.xfSc0000036.10 evm.model.xfSc0000039.2 evm.model.xfSc0000170.10 evm.model.xfSc0000770.6 evm.model.xfSc0001684.3 evm.model.xfSc0003211.2
map00860	Porphyrin and chlorophyll metabolism	0.757263	1	3	46	258	4242	Over	evm.model.xfSc0000700.9 evm.model.xfSc0001771.10 evm.model.xfSc0001771.9
map03018	RNA degradation	0.767657	1	2	50	258	4242	Under	evm.model.xfSc0000060.27 evm.model.xfSc0000519.15
map00533	Glycosaminoglycan biosynthesis - keratan sulfate	0.7728	1	2	55	258	4242	Under	evm.model.xfSc0000117.23 evm.model.xfSc0002054.4
map00350	Tyrosine metabolism	0.775164	1	7	96	258	4242	Over	evm.model.Sc0000000.30 evm.model.xfSc0000195.6 evm.model.xfSc0000304.28 evm.model.xfSc0000485.10 evm.model.xfSc0000732.10 evm.model.xfSc0001490.5 evm.model.xfSc0001933.1
map04622	RIG-I-like receptor signaling pathway	0.776532	1	4	57	258	4242	Over	evm.model.xfSc0000045.28 evm.model.xfSc0000170.10 evm.model.xfSc0001373.4 evm.model.xfSc0002325.1.1
map05202	Transcriptional misregulation in cancer	0.783583	1	4	60	258	4242	Over	evm.model.Sc0000188.3 evm.model.xfSc0000125.13 evm.model.xfSc0000178.7 evm.model.xfSc0000212.2
map05203	Viral carcinogenesis	0.783583	1	4	60	258	4242	Over	evm.model.Sc0000188.3 evm.model.xfSc0000452.3 evm.model.xfSc0001684.3 evm.model.xfSc0002325.1.1
map01200	Carbon metabolism	0.788311	1	9	128	258	4242	Over	evm.model.Sc0000003.41 evm.model.xfSc0000023.8 evm.model.xfSc0000048.34 evm.model.xfSc0000060.27 evm.model.xfSc0000485.19_evm.model.xfSc0000485.20 evm.model.xfSc0000618.6 evm.model.xfSc0001490.5 evm.model.xfSc0002003.1 evm.model.xfSc0003552.1
map05169	Epstein-Barr virus infection	0.796372	1	7	97	258	4242	Over	evm.model.Sc0000188.3 evm.model.xfSc0000045.28 evm.model.xfSc0000170.10 evm.model.xfSc0000770.6 evm.model.xfSc0000809.17 evm.model.xfSc0001373.4 evm.model.xfSc0001684.3
map04068	FoxO signaling pathway	0.796827	1	3	65	258	4242	Under	evm.model.xfSc0000170.10 evm.model.xfSc0000770.6 evm.model.xfSc0001814.7
map05162	Measles	0.798965	1	3	70	258	4242	Under	evm.model.xfSc0000770.6 evm.model.xfSc0000809.17 evm.model.xfSc0001373.4
map05168	Herpes simplex infection	0.798965	1	3	70	258	4242	Under	evm.model.xfSc0000170.10 evm.model.xfSc0000809.17 evm.model.xfSc0001373.4
map05206	MicroRNAs in cancer	0.802383	1	8	113	258	4242	Over	evm.model.Sc0000012.23 evm.model.xfSc0000028.18 evm.model.xfSc0000178.7 evm.model.xfSc0000346.10 evm.model.xfSc0000581.22 evm.model.xfSc0001987.4 evm.model.xfSc0003122.4 evm.model.xpSc0185173.2
map00140	Steroid hormone biosynthesis	0.803787	1	5	74	258	4242	Over	evm.model.xfSc0000472.12 evm.model.xfSc0000700.9 evm.model.xfSc0001414.5 evm.model.xfSc0001771.10 evm.model.xfSc0001771.9
map04144	Endocytosis	0.803787	1	5	74	258	4242	Over	evm.model.xfSc0000178.7 evm.model.xfSc0000346.10 evm.model.xfSc0000821.5.1 evm.model.xfSc0000912.4 evm.model.xfSc0001954.3
map00562	Inositol phosphate metabolism	0.812929	1	5	79	258	4242	Over	evm.model.xfSc0000085.24 evm.model.xfSc0000342.1 evm.model.xfSc0000396.11 evm.model.xfSc0000570.2 evm.model.xfSc0000821.5.1
map05164	Influenza A	0.843238	1	9	131	258	4242	Over	evm.model.xfSc0000005.18 evm.model.xfSc0000170.10 evm.model.xfSc0000182.13 evm.model.xfSc0000770.6 evm.model.xfSc0000809.17 evm.model.xfSc0001373.4 evm.model.xfSc0002116.1 evm.model.xfSc0002116.4 evm.model.xfSc0002844.2
map00480	Glutathione metabolism	0.921701	1	7	103	258	4242	Over	evm.model.Sc0000001.24 evm.model.xfSc0000002.83 evm.model.xfSc0000082.37 evm.model.xfSc0000235.8 evm.model.xfSc0000517.16 evm.model.xpSc0185114.3 evm.model.xpSc0185114.5
map04120	Ubiquitin mediated proteolysis	0.921701	1	7	103	258	4242	Over	evm.model.Sc0000008.11 evm.model.xfSc0000173.8 evm.model.xfSc0000337.21 evm.model.xfSc0000597.6 evm.model.xfSc0000645.9 evm.model.xfSc0000793.3 evm.model.xfSc0001628.2
map04115	p53 signaling pathway	0.946884	1	6	88	258	4242	Over	evm.model.xfSc0000182.13 evm.model.xfSc0001302.11 evm.model.xfSc0002116.1 evm.model.xfSc0002116.4 evm.model.xfSc0002844.2 evm.model.xfSc0003908.3
map04270	Vascular smooth muscle contraction	0.958065	1	11	170	258	4242	Over	evm.model.Sc0000019.34.1 evm.model.xfSc0000000.6 evm.model.xfSc0000039.2 evm.model.xfSc0000240.25 evm.model.xfSc0000396.11 evm.model.xfSc0000790.15 evm.model.xfSc0000868.8 evm.model.xfSc0001428.6 evm.model.xfSc0001498.7 evm.model.xfSc0001550.4 evm.model.xfSc0001684.3
map01230	Biosynthesis of amino acids	0.966414	1	5	92	258	4242	Under	evm.model.xfSc0000060.27 evm.model.xfSc0000348.23 evm.model.xfSc0000957.12 evm.model.xfSc0001490.5 evm.model.xfSc0002003.1
map04810	Regulation of actin cytoskeleton	0.995739	1	8	140	258	4242	Under	evm.model.xfSc0000240.25 evm.model.xfSc0000346.10 evm.model.xfSc0000821.5.1 evm.model.xfSc0000868.8 evm.model.xfSc0001428.6 evm.model.xfSc0001498.7 evm.model.xfSc0001550.4 evm.model.xfSc0001954.3
map04510	Focal adhesion	1	1	8	135	258	4242	Under	evm.model.xfSc0000170.10 evm.model.xfSc0000178.7 evm.model.xfSc0000240.25 evm.model.xfSc0000770.6 evm.model.xfSc0000868.8 evm.model.xfSc0001428.6 evm.model.xfSc0001498.7 evm.model.xfSc0001550.4
map05205	Proteoglycans in cancer	1	1	5	90	258	4242	Under	evm.model.xfSc0000125.13 evm.model.xfSc0000178.7 evm.model.xfSc0000770.6 evm.model.xfSc0001684.3 evm.model.xfSc0002542.1
map04921	Oxytocin signaling pathway	1	1	12	192	258	4242	Over	evm.model.Sc0000019.34.1 evm.model.xfSc0000039.2 evm.model.xfSc0000044.54.1 evm.model.xfSc0000240.25 evm.model.xfSc0000396.11 evm.model.xfSc0000570.15.1 evm.model.xfSc0000868.8 evm.model.xfSc0001244.4 evm.model.xfSc0001428.6 evm.model.xfSc0001498.7 evm.model.xfSc0001550.4 evm.model.xfSc0001684.3
map00053	Ascorbate and aldarate metabolism	1	1	3	59	258	4242	Under	evm.model.xfSc0000700.9 evm.model.xfSc0001771.10 evm.model.xfSc0001771.9
map00512	Mucin type O-glycan biosynthesis	1	1	3	56	258	4242	Under	evm.model.xfSc0000681.10 evm.model.xfSc0000749.2 evm.model.xfSc0001440.10
map00650	Butanoate metabolism	1	1	2	35	258	4242	Under	evm.model.Sc0000003.5 evm.model.xfSc0000048.34
map04722	Neurotrophin signaling pathway	1	1	3	59	258	4242	Under	evm.model.xfSc0000170.10 evm.model.xfSc0000770.6 evm.model.xfSc0000790.15
map05218	Melanoma	1	1	2	35	258	4242	Under	evm.model.xfSc0000178.7 evm.model.xfSc0000770.6
map00020	Citrate cycle (TCA cycle)	1	1	2	44	258	4242	Under	evm.model.xfSc0000023.8 evm.model.xfSc0002003.1
map00040	Pentose and glucuronate interconversions	1	1	4	76	258	4242	Under	evm.model.xfSc0000700.9 evm.model.xfSc0000962.5 evm.model.xfSc0001771.10 evm.model.xfSc0001771.9
map00072	Synthesis and degradation of ketone bodies	1	1	1	21	258	4242	Under	evm.model.Sc0000003.5
map00250	Alanine, aspartate and glutamate metabolism	1	1	2	40	258	4242	Under	evm.model.xfSc0000546.4.1 evm.model.xfSc0001490.5
map00270	Cysteine and methionine metabolism	1	1	3	61	258	4242	Under	evm.model.xfSc0000009.28 evm.model.xfSc0001490.5 evm.model.xfSc0014176.1
map00280	Valine, leucine and isoleucine degradation	1	1	3	57	258	4242	Under	evm.model.xfSc0000023.8 evm.model.xfSc0000048.34 evm.model.xfSc0001718.4
map00430	Taurine and hypotaurine metabolism	1	1	1	23	258	4242	Under	evm.model.xfSc0000012.11
map00450	Selenocompound metabolism	1	1	1	22	258	4242	Under	evm.model.xfSc0003286.5.2
map00510	N-Glycan biosynthesis	1	1	4	65	258	4242	Over	evm.model.xfSc0000077.38 evm.model.xfSc0000523.6 evm.model.xfSc0001024.10 evm.model.xpSc0185114.43.1
map00620	Pyruvate metabolism	1	1	4	65	258	4242	Over	evm.model.Sc0000003.41 evm.model.xfSc0000023.8 evm.model.xfSc0000962.5 evm.model.xfSc0003552.1
map00640	Propanoate metabolism	1	1	2	33	258	4242	Under	evm.model.Sc0000003.41 evm.model.xfSc0003552.1
map00710	Carbon fixation in photosynthetic organisms	1	1	1	23	258	4242	Under	evm.model.xfSc0001490.5
map00740	Riboflavin metabolism	1	1	2	33	258	4242	Under	evm.model.xfSc0000485.10 evm.model.xfSc0000732.10
map00910	Nitrogen metabolism	1	1	1	21	258	4242	Under	evm.model.xfSc0000866.8
map03030	DNA replication	1	1	1	25	258	4242	Under	evm.model.xfSc0001012.7
map03050	Proteasome	1	1	1	18	258	4242	Under	evm.model.xfSc0000009.1
map03420	Nucleotide excision repair	1	1	1	17	258	4242	Under	evm.model.xfSc0001012.7
map03440	Homologous recombination	1	1	1	19	258	4242	Under	evm.model.xfSc0001603.9
map04012	ErbB signaling pathway	1	1	3	52	258	4242	Under	evm.model.xfSc0000170.10 evm.model.xfSc0000770.6 evm.model.xfSc0002542.1
map04013	MAPK signaling pathway - fly	1	1	1	22	258	4242	Under	evm.model.xfSc0000094.19
map04113	Meiosis - yeast	1	1	1	24	258	4242	Under	evm.model.xfSc0001684.3
map04146	Peroxisome	1	1	4	80	258	4242	Under	evm.model.xfSc0000081.28 evm.model.xfSc0000081.7 evm.model.xfSc0000517.15 evm.model.xfSc0003211.2
map04360	Axon guidance	1	1	2	39	258	4242	Under	evm.model.xfSc0000044.54.1 evm.model.xfSc0000178.7
map04610	Complement and coagulation cascades	1	1	2	44	258	4242	Under	evm.model.xfSc0000005.18 evm.model.xfSc0000836.3
map04612	Antigen processing and presentation	1	1	1	23	258	4242	Under	evm.model.xfSc0001513.3
map04626	Plant-pathogen interaction	1	1	1	25	258	4242	Under	evm.model.xfSc0000918.12
map04650	Natural killer cell mediated cytotoxicity	1	1	1	24	258	4242	Under	evm.model.xfSc0000044.54.1
map04660	T cell receptor signaling pathway	1	1	2	41	258	4242	Under	evm.model.xfSc0000044.54.1 evm.model.xfSc0000770.6
map04664	Fc epsilon RI signaling pathway	1	1	2	39	258	4242	Under	evm.model.xfSc0000170.10 evm.model.xfSc0000770.6
map04745	Phototransduction - fly	1	1	1	22	258	4242	Under	evm.model.xfSc0000396.11
map04964	Proximal tubule bicarbonate reclamation	1	1	1	22	258	4242	Under	evm.model.xfSc0000866.8
map04973	Carbohydrate digestion and absorption	1	1	1	22	258	4242	Under	evm.model.xfSc0000770.6
map04977	Vitamin digestion and absorption	1	1	1	18	258	4242	Under	evm.model.xfSc0000254.4
map05100	Bacterial invasion of epithelial cells	1	1	1	23	258	4242	Under	evm.model.xfSc0000178.7
map05211	Renal cell carcinoma	1	1	2	43	258	4242	Under	evm.model.xfSc0000178.7 evm.model.xfSc0000770.6
map05214	Glioma	1	1	1	28	258	4242	Under	evm.model.xfSc0000770.6
map05323	Rheumatoid arthritis	1	1	1	30	258	4242	Under	evm.model.xfSc0003723.1
map05410	Hypertrophic cardiomyopathy (HCM)	1	1	2	36	258	4242	Under	evm.model.xfSc0000088.21.1 evm.model.xfSc0000162.11

## Sheet: Wh & Zs
MapID	MapTitle	Pvalue	AdjustedPv	x	y	n	N	EnrichDirect	GeneIDs
map04390	Hippo signaling pathway	0.000931243	0.213209	8	14	741	4242	Over	evm.model.Sc0000012.23 evm.model.xfSc0000086.1 evm.model.xfSc0000098.27_evm.model.xfSc0000098.28 evm.model.xfSc0000812.5 evm.model.xfSc0000812.6 evm.model.xfSc0001099.11 evm.model.xfSc0001301.5.1 evm.model.xfSc0001386.9
map04340	Hedgehog signaling pathway	0.0014504	0.213209	6	9	741	4242	Over	evm.model.Sc0000024.17 evm.model.xfSc0000086.1 evm.model.xfSc0000632.4 evm.model.xfSc0000709.5.1 evm.model.xfSc0001099.11 evm.model.xfSc0001684.3
map00960	Tropane, piperidine and pyridine alkaloid biosynthesis	0.00251234	0.227586	9	19	741	4242	Over	evm.model.Sc0000000.30 evm.model.xfSc0000109.13 evm.model.xfSc0000217.16 evm.model.xfSc0000217.17 evm.model.xfSc0000367.2_evm.model.xfSc0000367.3 evm.model.xfSc0000442.2 evm.model.xfSc0000442.3 evm.model.xfSc0001490.5 evm.model.xfSc0001862.6
map04932	Non-alcoholic fatty liver disease (NAFLD)	0.00322962	0.227586	14	38	741	4242	Over	evm.model.Sc0000217.5 evm.model.xfSc0000102.17 evm.model.xfSc0000119.23 evm.model.xfSc0000170.10 evm.model.xfSc0000184.10 evm.model.xfSc0000238.5 evm.model.xfSc0000319.15 evm.model.xfSc0000518.1 evm.model.xfSc0000624.2 evm.model.xfSc0000809.17 evm.model.xfSc0001099.11 evm.model.xfSc0001421.7 evm.model.xfSc0002778.5 evm.model.xfSc0002865.4
map04310	Wnt signaling pathway	0.00387051	0.227586	9	20	741	4242	Over	evm.model.Sc0000111.10.1 evm.model.xfSc0000030.26 evm.model.xfSc0000044.54.1 evm.model.xfSc0000170.10 evm.model.xfSc0000396.11 evm.model.xfSc0000632.4 evm.model.xfSc0000709.5.1 evm.model.xfSc0001099.11 evm.model.xfSc0001684.3
map05010	Alzheimer's disease	0.00478454	0.234443	18	55	741	4242	Over	evm.model.Sc0000024.12.1 evm.model.Sc0000024.13_evm.model.Sc0000024.12 evm.model.Sc0000039.24 evm.model.Sc0000157.3 evm.model.xfSc0000044.54.1 evm.model.xfSc0000102.17 evm.model.xfSc0000182.13 evm.model.xfSc0000238.5 evm.model.xfSc0000396.11 evm.model.xfSc0000415.16 evm.model.xfSc0000436.12 evm.model.xfSc0000518.1 evm.model.xfSc0000520.3 evm.model.xfSc0000624.2 evm.model.xfSc0000809.17 evm.model.…
map00230	Purine metabolism	0.00756311	0.266918	24	225	741	4242	Under	evm.model.Sc0000017.18 evm.model.Sc0000019.34.1 evm.model.xfSc0000039.2 evm.model.xfSc0000080.21 evm.model.xfSc0000203.3 evm.model.xfSc0000207.20 evm.model.xfSc0000241.7 evm.model.xfSc0000251.16 evm.model.xfSc0000273.25 evm.model.xfSc0000353.16 evm.model.xfSc0000400.14 evm.model.xfSc0000518.9 evm.model.xfSc0000543.5 evm.model.xfSc0000723.7 evm.model.xfSc0000821.2 evm.model.xfSc0000869.7 evm.model…
map04350	TGF-beta signaling pathway	0.00824012	0.266918	9	22	741	4242	Over	evm.model.Sc0000012.23 evm.model.xfSc0000030.26 evm.model.xfSc0000098.27_evm.model.xfSc0000098.28 evm.model.xfSc0000114.12 evm.model.xfSc0000460.14.1 evm.model.xfSc0000772.6 evm.model.xfSc0001034.7 evm.model.xfSc0001386.9 evm.model.xfSc0002542.1
map04114	Oocyte meiosis	0.00829478	0.266918	12	33	741	4242	Over	evm.model.Sc0000017.18 evm.model.Sc0000019.34.1 evm.model.xfSc0000039.2 evm.model.xfSc0000044.54.1 evm.model.xfSc0000080.21 evm.model.xfSc0000229.5 evm.model.xfSc0000705.4 evm.model.xfSc0000812.5 evm.model.xfSc0000812.6 evm.model.xfSc0001386.9 evm.model.xfSc0001684.3 evm.model.xfSc0001814.7
map00363	Bisphenol degradation	0.0102924	0.266918	4	6	741	4242	Over	evm.model.xfSc0000217.16 evm.model.xfSc0000217.17 evm.model.xfSc0000442.2 evm.model.xfSc0000442.3
map04750	Inflammatory mediator regulation of TRP channels	0.0102947	0.266918	18	58	741	4242	Over	evm.model.Sc0000017.18 evm.model.Sc0000019.34.1 evm.model.xfSc0000039.2 evm.model.xfSc0000080.21 evm.model.xfSc0000140.1 evm.model.xfSc0000141.11 evm.model.xfSc0000170.10 evm.model.xfSc0000396.11 evm.model.xfSc0000432.10 evm.model.xfSc0000472.2 evm.model.xfSc0000478.11 evm.model.xfSc0000570.7.1 evm.model.xfSc0000790.15 evm.model.xfSc0000812.5 evm.model.xfSc0000812.6 evm.model.xfSc0001152.7 evm.mo…
map00400	Phenylalanine, tyrosine and tryptophan biosynthesis	0.0108946	0.266918	5	9	741	4242	Over	evm.model.xfSc0000109.13 evm.model.xfSc0000957.12 evm.model.xfSc0001179.3 evm.model.xfSc0001490.5 evm.model.xfSc0003496.2
map00062	Fatty acid elongation	0.0176101	0.387973	10	27	741	4242	Over	evm.model.Sc0000027.12.1 evm.model.xfSc0000001.24 evm.model.xfSc0000088.20 evm.model.xfSc0000121.2 evm.model.xfSc0000189.14 evm.model.xfSc0000400.17 evm.model.xfSc0000400.18 evm.model.xfSc0000400.20 evm.model.xfSc0000831.6 evm.model.xfSc0000909.13
map04710	Circadian rhythm	0.0184749	0.387973	3	4	741	4242	Over	evm.model.xfSc0000086.1 evm.model.xfSc0000119.23 evm.model.xfSc0002865.4
map04728	Dopaminergic synapse	0.0204947	0.399625	10	28	741	4242	Over	evm.model.xfSc0000044.54.1 evm.model.xfSc0000170.10 evm.model.xfSc0000396.11 evm.model.xfSc0000478.11 evm.model.xfSc0000812.5 evm.model.xfSc0000812.6 evm.model.xfSc0001099.11 evm.model.xfSc0001386.9 evm.model.xfSc0001684.3 evm.model.xfSc0001933.1
map04261	Adrenergic signaling in cardiomyocytes	0.0217483	0.399625	11	32	741	4242	Over	evm.model.Sc0000017.18 evm.model.Sc0000019.34.1 evm.model.xfSc0000036.10 evm.model.xfSc0000039.2 evm.model.xfSc0000080.21 evm.model.xfSc0000396.11 evm.model.xfSc0000478.11 evm.model.xfSc0000812.5 evm.model.xfSc0000812.6 evm.model.xfSc0001386.9 evm.model.xfSc0001684.3
map05133	Pertussis	0.0254358	0.43989	9	24	741	4242	Over	evm.model.Sc0000006.28 evm.model.xfSc0000102.17 evm.model.xfSc0000170.10 evm.model.xfSc0000238.5 evm.model.xfSc0000478.11 evm.model.xfSc0000624.2 evm.model.xfSc0001865.3 evm.model.xfSc0002659.2 evm.model.xfSc0002778.5
map00980	Metabolism of xenobiotics by cytochrome P450	0.0272336	0.444815	23	85	741	4242	Over	evm.model.Sc0000008.42 evm.model.Sc0000019.29 evm.model.xfSc0000021.1 evm.model.xfSc0000025.38 evm.model.xfSc0000082.37 evm.model.xfSc0000126.18 evm.model.xfSc0000222.30 evm.model.xfSc0000222.32 evm.model.xfSc0000235.8 evm.model.xfSc0000304.28 evm.model.xfSc0000517.16 evm.model.xfSc0000630.10 evm.model.xfSc0000700.9 evm.model.xfSc0000742.9 evm.model.xfSc0000922.9 evm.model.xfSc0001151.12 evm.mode…
map05014	Amyotrophic lateral sclerosis (ALS)	0.0335768	0.519556	9	26	741	4242	Over	evm.model.Sc0000217.5 evm.model.xfSc0000044.54.1 evm.model.xfSc0000143.11 evm.model.xfSc0000182.13 evm.model.xfSc0000478.11 evm.model.xfSc0000570.7.1 evm.model.xfSc0000625.2 evm.model.xfSc0001421.7 evm.model.xfSc0002116.1
map05218	Melanoma	0.0391596	0.575647	1	35	741	4242	Under	evm.model.xfSc0000178.7
map00643	Styrene degradation	0.0433827	0.607358	5	12	741	4242	Over	evm.model.xfSc0000078.6 evm.model.xfSc0000583.21 evm.model.xfSc0000850.5.1 evm.model.xfSc0001436.3 evm.model.xfSc0001919.6
map00240	Pyrimidine metabolism	0.0460632	0.615572	12	118	741	4242	Under	evm.model.xfSc0000168.7 evm.model.xfSc0000203.3 evm.model.xfSc0000207.20 evm.model.xfSc0000273.25 evm.model.xfSc0000691.6.1 evm.model.xfSc0000723.7 evm.model.xfSc0000821.2 evm.model.xfSc0001012.7 evm.model.xfSc0001074.4 evm.model.xfSc0001111.9 evm.model.xfSc0002156.1 evm.model.xfSc0002232.4
map00564	Glycerophospholipid metabolism	0.0500021	0.618743	12	117	741	4242	Under	evm.model.Sc0000078.22 evm.model.xfSc0000000.6 evm.model.xfSc0000109.14_evm.model.xfSc0000109.15 evm.model.xfSc0000141.11 evm.model.xfSc0000775.13 evm.model.xfSc0001136.3 evm.model.xfSc0001284.2 evm.model.xfSc0001860.1 evm.model.xfSc0002014.4 evm.model.xfSc0002372.3 evm.model.xfSc0002486.4 evm.model.xfSc0002984.1
map00360	Phenylalanine metabolism	0.0505096	0.618743	14	48	741	4242	Over	evm.model.Sc0000000.30 evm.model.xfSc0000005.31 evm.model.xfSc0000078.6 evm.model.xfSc0000109.13 evm.model.xfSc0000957.12 evm.model.xfSc0001003.7 evm.model.xfSc0001179.3 evm.model.xfSc0001490.5 evm.model.xfSc0001786.3 evm.model.xfSc0001862.6 evm.model.xfSc0001919.6 evm.model.xfSc0003244.2 evm.model.xfSc0003496.2 evm.model.xfSc0004350.3
map01200	Carbon metabolism	0.0543145	0.638738	31	128	741	4242	Over	evm.model.Sc0000003.41 evm.model.Sc0000080.5 evm.model.Sc0000086.3 evm.model.xfSc0000023.8 evm.model.xfSc0000026.14 evm.model.xfSc0000038.16 evm.model.xfSc0000048.34 evm.model.xfSc0000060.27 evm.model.xfSc0000120.26 evm.model.xfSc0000176.29 evm.model.xfSc0000195.4 evm.model.xfSc0000336.8 evm.model.xfSc0000350.2.1 evm.model.xfSc0000513.18.1 evm.model.xfSc0000518.1 evm.model.xfSc0000580.12 evm.mode…
map00970	Aminoacyl-tRNA biosynthesis	0.0637134	0.666648	19	72	741	4242	Over	evm.model.Sc0000082.19 evm.model.xfSc0000016.37 evm.model.xfSc0000028.23 evm.model.xfSc0000045.33 evm.model.xfSc0000077.30 evm.model.xfSc0000143.12 evm.model.xfSc0000291.7 evm.model.xfSc0000319.8 evm.model.xfSc0000440.6 evm.model.xfSc0000530.17_evm.model.xfSc0000530.18 evm.model.xfSc0000697.8 evm.model.xfSc0000735.3 evm.model.xfSc0000918.6 evm.model.xfSc0000979.2 evm.model.xfSc0002023.5 evm.model…
map04916	Melanogenesis	0.0670746	0.666648	13	45	741	4242	Over	evm.model.Sc0000017.18 evm.model.Sc0000019.34.1 evm.model.xfSc0000030.26 evm.model.xfSc0000039.2 evm.model.xfSc0000080.21 evm.model.xfSc0000184.25 evm.model.xfSc0000396.11 evm.model.xfSc0000485.10 evm.model.xfSc0000485.13 evm.model.xfSc0000732.10 evm.model.xfSc0001099.11 evm.model.xfSc0001436.5 evm.model.xfSc0001684.3
map05223	Non-small cell lung cancer	0.0676755	0.666648	2	39	741	4242	Under	evm.model.xfSc0000182.13 evm.model.xfSc0002116.1
map01220	Degradation of aromatic compounds	0.0701392	0.666648	3	6	741	4242	Over	evm.model.xfSc0000304.28 evm.model.xfSc0000686.5 evm.model.xfSc0002923.2
map00380	Tryptophan metabolism	0.0702928	0.666648	18	68	741	4242	Over	evm.model.xfSc0000016.23 evm.model.xfSc0000024.33 evm.model.xfSc0000078.6 evm.model.xfSc0000120.27 evm.model.xfSc0000123.17 evm.model.xfSc0000143.11 evm.model.xfSc0000222.30 evm.model.xfSc0000222.32 evm.model.xfSc0000523.11_evm.model.xfSc0000523.17 evm.model.xfSc0000631.4 evm.model.xfSc0000831.6 evm.model.xfSc0000909.2 evm.model.xfSc0001179.3 evm.model.xfSc0001248.5 evm.model.xfSc0001635.2 evm.mo…
map04913	Ovarian steroidogenesis	0.0702928	0.666648	18	68	741	4242	Over	evm.model.Sc0000017.18 evm.model.Sc0000019.34.1 evm.model.xfSc0000039.2 evm.model.xfSc0000075.23 evm.model.xfSc0000080.21 evm.model.xfSc0000128.2 evm.model.xfSc0000140.1 evm.model.xfSc0000141.11 evm.model.xfSc0000184.10 evm.model.xfSc0000222.30 evm.model.xfSc0000222.32 evm.model.xfSc0000472.2 evm.model.xfSc0000649.14 evm.model.xfSc0000836.13 evm.model.xfSc0001152.7 evm.model.xfSc0001663.5 evm.mod…
map00981	Insect hormone biosynthesis	0.0808144	0.724669	2	3	741	4242	Over	evm.model.xfSc0001243.5 evm.model.xfSc0001243.7
map04145	Phagosome	0.084795	0.724669	2	37	741	4242	Under	evm.model.xfSc0001589.3 evm.model.xfSc0003230.1
map04914	Progesterone-mediated oocyte maturation	0.0855585	0.724669	10	33	741	4242	Over	evm.model.Sc0000017.18 evm.model.Sc0000019.34.1 evm.model.xfSc0000039.2 evm.model.xfSc0000080.21 evm.model.xfSc0000170.10 evm.model.xfSc0000229.5 evm.model.xfSc0000478.11 evm.model.xfSc0000705.4 evm.model.xfSc0001684.3 evm.model.xfSc0001814.7
map04070	Phosphatidylinositol signaling system	0.0871819	0.724669	8	82	741	4242	Under	evm.model.xfSc0000165.7.1 evm.model.xfSc0000219.7 evm.model.xfSc0000396.11 evm.model.xfSc0000586.1 evm.model.xfSc0000615.5 evm.model.xfSc0000821.5.1 evm.model.xfSc0002287.4 evm.model.xfSc0002486.4
map00680	Methane metabolism	0.088735	0.724669	7	22	741	4242	Over	evm.model.Sc0000003.41 evm.model.xfSc0000060.27 evm.model.xfSc0000350.2.1 evm.model.xfSc0000580.12 evm.model.xfSc0000618.6 evm.model.xfSc0001711.4 evm.model.xfSc0003552.1
map05204	Chemical carcinogenesis	0.0964422	0.731584	24	99	741	4242	Over	evm.model.Sc0000008.42 evm.model.Sc0000019.29 evm.model.xfSc0000021.1 evm.model.xfSc0000025.38 evm.model.xfSc0000050.6 evm.model.xfSc0000082.37 evm.model.xfSc0000126.18 evm.model.xfSc0000222.30 evm.model.xfSc0000222.32 evm.model.xfSc0000235.8 evm.model.xfSc0000517.16 evm.model.xfSc0000630.10 evm.model.xfSc0000700.9 evm.model.xfSc0000742.9 evm.model.xfSc0000922.9 evm.model.xfSc0001151.12 evm.model…
map05414	Dilated cardiomyopathy	0.0974208	0.731584	11	38	741	4242	Over	evm.model.Sc0000017.18 evm.model.Sc0000019.34.1 evm.model.xfSc0000039.2 evm.model.xfSc0000080.21 evm.model.xfSc0000088.21.1 evm.model.xfSc0000105.3 evm.model.xfSc0000116.22 evm.model.xfSc0000162.11 evm.model.xfSc0001684.3 evm.model.xfSc0001753.2 evm.model.xfSc0002675.1
map04911	Insulin secretion	0.0989976	0.731584	6	17	741	4242	Over	evm.model.Sc0000017.18 evm.model.Sc0000019.34.1 evm.model.xfSc0000039.2 evm.model.xfSc0000080.21 evm.model.xfSc0000396.11 evm.model.xfSc0001684.3
map04912	GnRH signaling pathway	0.104584	0.731584	14	52	741	4242	Over	evm.model.Sc0000017.18 evm.model.Sc0000019.34.1 evm.model.xfSc0000039.2 evm.model.xfSc0000064.3 evm.model.xfSc0000080.21 evm.model.xfSc0000141.11 evm.model.xfSc0000170.10 evm.model.xfSc0000258.15 evm.model.xfSc0000396.11 evm.model.xfSc0000433.18 evm.model.xfSc0000478.11 evm.model.xfSc0000570.7.1 evm.model.xfSc0000648.14 evm.model.xfSc0001684.3
map04650	Natural killer cell mediated cytotoxicity	0.105078	0.731584	1	24	741	4242	Under	evm.model.xfSc0000044.54.1
map00120	Primary bile acid biosynthesis	0.107204	0.731584	3	7	741	4242	Over	evm.model.Sc0000004.9 evm.model.xfSc0000123.18 evm.model.xfSc0000517.15
map00362	Benzoate degradation	0.109489	0.731584	4	11	741	4242	Over	evm.model.xfSc0000121.2 evm.model.xfSc0000831.6 evm.model.xfSc0001635.2 evm.model.xfSc0002923.2
map05131	Shigellosis	0.109489	0.731584	4	11	741	4242	Over	evm.model.xfSc0000170.10 evm.model.xfSc0000319.15 evm.model.xfSc0000478.11 evm.model.xfSc0000772.6
map00100	Steroid biosynthesis	0.11574	0.756169	9	30	741	4242	Over	evm.model.Sc0000005.19 evm.model.xfSc0000051.30 evm.model.xfSc0000125.15 evm.model.xfSc0000186.22 evm.model.xfSc0000216.15 evm.model.xfSc0000251.14 evm.model.xfSc0001424.3 evm.model.xfSc0001588.2 evm.model.xfSc0001588.3
map04530	Tight junction	0.124367	0.768005	6	19	741	4242	Over	evm.model.Sc0000111.10.1 evm.model.xfSc0000251.10 evm.model.xfSc0000432.10 evm.model.xfSc0000790.15 evm.model.xfSc0001301.5.1 evm.model.xfSc0001386.9
map01040	Biosynthesis of unsaturated fatty acids	0.132393	0.768005	8	28	741	4242	Over	evm.model.xfSc0000088.20 evm.model.xfSc0000400.20 evm.model.xfSc0000545.14 evm.model.xfSc0000909.13 evm.model.xfSc0001618.1 evm.model.xfSc0002427.5 evm.model.xfSc0003211.2 evm.model.xpSc0185114.37_evm.model.xpSc0185114.38
map03040	Spliceosome	0.141635	0.768005	11	40	741	4242	Over	evm.model.Sc0000030.37.1 evm.model.Sc0000036.13 evm.model.Sc0000197.3 evm.model.Sc0000197.4 evm.model.xfSc0000044.55 evm.model.xfSc0000060.12 evm.model.xfSc0000125.13 evm.model.xfSc0000711.5 evm.model.xfSc0002065.3_evm.model.xfSc0002065.5 evm.model.xfSc0003056.1 evm.model.xpSc0185117.32
map04210	Apoptosis	0.147601	0.768005	15	59	741	4242	Over	evm.model.Sc0000006.28 evm.model.Sc0000024.12.1 evm.model.Sc0000024.13_evm.model.Sc0000024.12 evm.model.xfSc0000044.54.1 evm.model.xfSc0000045.28 evm.model.xfSc0000102.17 evm.model.xfSc0000182.13 evm.model.xfSc0000238.5 evm.model.xfSc0000319.15 evm.model.xfSc0000624.2 evm.model.xfSc0001684.3 evm.model.xfSc0001865.3 evm.model.xfSc0002116.1 evm.model.xfSc0002659.2 evm.model.xfSc0002778.5
map04120	Ubiquitin mediated proteolysis	0.147904	0.768005	24	103	741	4242	Over	evm.model.Sc0000008.11 evm.model.Sc0000068.22 evm.model.Sc0000097.21_evm.model.Sc0000097.22 evm.model.xfSc0000005.42 evm.model.xfSc0000044.55 evm.model.xfSc0000098.15 evm.model.xfSc0000109.16 evm.model.xfSc0000161.9 evm.model.xfSc0000173.8 evm.model.xfSc0000216.23 evm.model.xfSc0000302.10 evm.model.xfSc0000337.21 evm.model.xfSc0000401.32 evm.model.xfSc0000495.17 evm.model.xfSc0000597.6 evm.model.…
map00625	Chloroalkane and chloroalkene degradation	0.150053	0.768005	3	8	741	4242	Over	evm.model.xfSc0000016.23 evm.model.xfSc0000123.17 evm.model.xfSc0000304.28
map04962	Vasopressin-regulated water reabsorption	0.150053	0.768005	3	8	741	4242	Over	evm.model.Sc0000017.18 evm.model.Sc0000019.34.1 evm.model.xfSc0001684.3
map04152	AMPK signaling pathway	0.155154	0.768005	17	69	741	4242	Over	evm.model.Sc0000028.37 evm.model.xfSc0000035.11 evm.model.xfSc0000093.22 evm.model.xfSc0000104.22 evm.model.xfSc0000114.12 evm.model.xfSc0000119.23 evm.model.xfSc0000184.10 evm.model.xfSc0000460.14.1 evm.model.xfSc0000570.15.1 evm.model.xfSc0000960.11 evm.model.xfSc0001244.4 evm.model.xfSc0001386.9 evm.model.xfSc0001610.4 evm.model.xfSc0002427.5 evm.model.xfSc0002542.1 evm.model.xfSc0002865.4 evm…
map00910	Nitrogen metabolism	0.155246	0.768005	1	21	741	4242	Under	evm.model.xfSc0000866.8
map04013	MAPK signaling pathway - fly	0.156547	0.768005	1	22	741	4242	Under	evm.model.xfSc0000094.19
map04973	Carbohydrate digestion and absorption	0.156547	0.768005	1	22	741	4242	Under	evm.model.xfSc0000513.18.1
map00140	Steroid hormone biosynthesis	0.157768	0.768005	18	74	741	4242	Over	evm.model.xfSc0000021.1 evm.model.xfSc0000025.38 evm.model.xfSc0000050.6 evm.model.xfSc0000222.30 evm.model.xfSc0000222.32 evm.model.xfSc0000346.4 evm.model.xfSc0000555.11 evm.model.xfSc0000700.9 evm.model.xfSc0000742.9 evm.model.xfSc0000892.10 evm.model.xfSc0001004.10 evm.model.xfSc0001172.1 evm.model.xfSc0001414.3 evm.model.xfSc0001414.5 evm.model.xfSc0001771.10 evm.model.xfSc0001771.8 evm.mode…
map05145	Toxoplasmosis	0.157768	0.768005	18	74	741	4242	Over	evm.model.Sc0000006.28 evm.model.xfSc0000075.23 evm.model.xfSc0000128.2 evm.model.xfSc0000170.10 evm.model.xfSc0000182.13 evm.model.xfSc0000319.15 evm.model.xfSc0000478.11 evm.model.xfSc0000570.7.1 evm.model.xfSc0000649.14 evm.model.xfSc0000836.13 evm.model.xfSc0000918.12 evm.model.xfSc0001021.8 evm.model.xfSc0001865.3 evm.model.xfSc0001893.2 evm.model.xfSc0002116.1 evm.model.xfSc0002139.4 evm.mo…
map00940	Phenylpropanoid biosynthesis	0.160957	0.768005	5	15	741	4242	Over	evm.model.xfSc0000005.31 evm.model.xfSc0001003.7 evm.model.xfSc0001786.3 evm.model.xfSc0003244.2 evm.model.xfSc0004350.3
map00430	Taurine and hypotaurine metabolism	0.161764	0.768005	1	23	741	4242	Under	evm.model.xfSc0000012.11
map00830	Retinol metabolism	0.162871	0.768005	22	94	741	4242	Over	evm.model.Sc0000035.10 evm.model.Sc0000035.9 evm.model.xfSc0000021.1 evm.model.xfSc0000025.38 evm.model.xfSc0000036.5 evm.model.xfSc0000050.6 evm.model.xfSc0000222.30 evm.model.xfSc0000222.32 evm.model.xfSc0000248.18 evm.model.xfSc0000304.28 evm.model.xfSc0000585.14 evm.model.xfSc0000665.16 evm.model.xfSc0000700.9 evm.model.xfSc0000742.9 evm.model.xfSc0001172.1 evm.model.xfSc0001394.14_evm.model.…
map00620	Pyruvate metabolism	0.172326	0.768005	16	65	741	4242	Over	evm.model.Sc0000003.41 evm.model.Sc0000086.3 evm.model.xfSc0000016.23 evm.model.xfSc0000023.8 evm.model.xfSc0000026.14 evm.model.xfSc0000038.16 evm.model.xfSc0000123.17 evm.model.xfSc0000176.29 evm.model.xfSc0000622.4 evm.model.xfSc0000962.5 evm.model.xfSc0001142.5 evm.model.xfSc0001635.2 evm.model.xfSc0001711.4 evm.model.xfSc0002387.6 evm.model.xfSc0002875.2 evm.model.xfSc0003552.1
map04723	Retrograde endocannabinoid signaling	0.173814	0.768005	9	32	741	4242	Over	evm.model.Sc0000017.18 evm.model.Sc0000019.34.1 evm.model.xfSc0000039.2 evm.model.xfSc0000080.21 evm.model.xfSc0000170.10 evm.model.xfSc0000179.13 evm.model.xfSc0000396.11 evm.model.xfSc0000478.11 evm.model.xfSc0001684.3
map00401	Novobiocin biosynthesis	0.174682	0.768005	1	1	741	4242	Over	evm.model.xfSc0000109.13
map00626	Naphthalene degradation	0.174682	0.768005	1	1	741	4242	Over	evm.model.xfSc0000304.28
map04014	Ras signaling pathway	0.17583	0.768005	14	114	741	4242	Under	evm.model.xfSc0000000.6 evm.model.xfSc0000105.4 evm.model.xfSc0000141.11 evm.model.xfSc0000170.10 evm.model.xfSc0000178.7 evm.model.xfSc0000184.10 evm.model.xfSc0000319.15 evm.model.xfSc0000346.10 evm.model.xfSc0001176.7 evm.model.xfSc0001228.1 evm.model.xfSc0001373.4 evm.model.xfSc0001684.3 evm.model.xfSc0001954.3 evm.model.xfSc0003723.1
map00950	Isoquinoline alkaloid biosynthesis	0.176141	0.768005	12	46	741	4242	Over	evm.model.Sc0000000.30 evm.model.xfSc0000109.13 evm.model.xfSc0000184.25 evm.model.xfSc0000485.10 evm.model.xfSc0000485.13 evm.model.xfSc0000732.10 evm.model.xfSc0001179.3 evm.model.xfSc0001436.5 evm.model.xfSc0001490.5 evm.model.xfSc0001862.6 evm.model.xfSc0001933.1 evm.model.xfSc0003496.2
map04972	Pancreatic secretion	0.182713	0.768005	13	51	741	4242	Over	evm.model.Sc0000017.18 evm.model.Sc0000019.34.1 evm.model.Sc0000039.24 evm.model.xfSc0000000.6 evm.model.xfSc0000017.22 evm.model.xfSc0000036.10 evm.model.xfSc0000039.2 evm.model.xfSc0000064.31 evm.model.xfSc0000080.21 evm.model.xfSc0000254.4 evm.model.xfSc0000396.11 evm.model.xfSc0000543.1 evm.model.xfSc0002756.2
map04391	Hippo signaling pathway - fly	0.182858	0.768005	7	25	741	4242	Over	evm.model.xfSc0000074.35 evm.model.xfSc0000170.10 evm.model.xfSc0000328.10 evm.model.xfSc0000864.11.2 evm.model.xfSc0001301.5.1 evm.model.xfSc0001386.9 evm.model.xpSc0185117.41
map04727	GABAergic synapse	0.182858	0.768005	7	25	741	4242	Over	evm.model.Sc0000017.18 evm.model.Sc0000019.34.1 evm.model.xfSc0000009.50 evm.model.xfSc0000039.2 evm.model.xfSc0000080.21 evm.model.xfSc0000796.8_evm.model.xfSc0000796.9 evm.model.xfSc0001684.3
map00270	Cysteine and methionine metabolism	0.191621	0.781987	15	61	741	4242	Over	evm.model.Sc0000081.5 evm.model.xfSc0000009.28 evm.model.xfSc0000109.13 evm.model.xfSc0000127.20_evm.model.xfSc0000127.21 evm.model.xfSc0000405.12 evm.model.xfSc0000592.8 evm.model.xfSc0000622.12 evm.model.xfSc0000622.4 evm.model.xfSc0000922.13 evm.model.xfSc0001179.3 evm.model.xfSc0001490.5 evm.model.xfSc0001634.4 evm.model.xfSc0002182.5 evm.model.xfSc0003496.2 evm.model.xfSc0014176.1
map05132	Salmonella infection	0.197226	0.781987	3	9	741	4242	Over	evm.model.xfSc0000170.10 evm.model.xfSc0000478.11 evm.model.xfSc0000772.6
map04720	Long-term potentiation	0.198159	0.781987	7	26	741	4242	Over	evm.model.xfSc0000030.26 evm.model.xfSc0000039.2 evm.model.xfSc0000044.54.1 evm.model.xfSc0000396.11 evm.model.xfSc0000812.5 evm.model.xfSc0000812.6 evm.model.xfSc0001684.3
map05161	Hepatitis B	0.198394	0.781987	9	79	741	4242	Under	evm.model.xfSc0000030.26 evm.model.xfSc0000170.10 evm.model.xfSc0000182.13 evm.model.xfSc0000319.15 evm.model.xfSc0000648.14 evm.model.xfSc0000705.4 evm.model.xfSc0001373.4 evm.model.xfSc0002116.1 evm.model.xfSc0002325.1.1
map00604	Glycosphingolipid biosynthesis - ganglio series	0.199487	0.781987	5	17	741	4242	Over	evm.model.xfSc0000182.16 evm.model.xfSc0000283.15 evm.model.xfSc0000634.1 evm.model.xfSc0000859.13 evm.model.xfSc0001338.2
map04142	Lysosome	0.208914	0.808169	22	163	741	4242	Under	evm.model.Sc0000194.6 evm.model.xfSc0000030.46 evm.model.xfSc0000030.47 evm.model.xfSc0000109.14_evm.model.xfSc0000109.15 evm.model.xfSc0000180.1 evm.model.xfSc0000182.16 evm.model.xfSc0000189.14 evm.model.xfSc0000283.15 evm.model.xfSc0000335.13 evm.model.xfSc0000373.15 evm.model.xfSc0000493.2 evm.model.xfSc0000537.7 evm.model.xfSc0000553.4 evm.model.xfSc0000634.1 evm.model.xfSc0000859.13 evm.mod…
map00280	Valine, leucine and isoleucine degradation	0.213359	0.814642	14	57	741	4242	Over	evm.model.Sc0000001.19 evm.model.Sc0000080.5 evm.model.xfSc0000016.23 evm.model.xfSc0000023.8 evm.model.xfSc0000048.34 evm.model.xfSc0000121.2 evm.model.xfSc0000123.17 evm.model.xfSc0000195.4 evm.model.xfSc0000831.6 evm.model.xfSc0000914.5 evm.model.xfSc0001179.3 evm.model.xfSc0001635.2 evm.model.xfSc0001718.4 evm.model.xfSc0003496.2
map04724	Glutamatergic synapse	0.219327	0.816093	10	38	741	4242	Over	evm.model.Sc0000017.18 evm.model.Sc0000019.34.1 evm.model.xfSc0000009.50 evm.model.xfSc0000039.2 evm.model.xfSc0000044.54.1 evm.model.xfSc0000080.21 evm.model.xfSc0000141.11 evm.model.xfSc0000396.11 evm.model.xfSc0000796.8_evm.model.xfSc0000796.9 evm.model.xfSc0001684.3
map04062	Chemokine signaling pathway	0.227629	0.816093	11	43	741	4242	Over	evm.model.Sc0000017.18 evm.model.Sc0000019.34.1 evm.model.xfSc0000039.2 evm.model.xfSc0000080.21 evm.model.xfSc0000225.21 evm.model.xfSc0000319.15 evm.model.xfSc0000396.11 evm.model.xfSc0000623.2 evm.model.xfSc0000772.6 evm.model.xfSc0001099.11 evm.model.xfSc0001684.3
map04960	Aldosterone-regulated sodium reabsorption	0.228769	0.816093	1	19	741	4242	Under	evm.model.xfSc0000184.10
map00071	Fatty acid degradation	0.233653	0.816093	12	48	741	4242	Over	evm.model.xfSc0000016.23 evm.model.xfSc0000048.34 evm.model.xfSc0000121.2 evm.model.xfSc0000123.17 evm.model.xfSc0000195.4 evm.model.xfSc0000304.28 evm.model.xfSc0000570.10 evm.model.xfSc0000831.6 evm.model.xfSc0001618.1 evm.model.xfSc0001635.2 evm.model.xfSc0002176.6 evm.model.xfSc0003211.2
map00010	Glycolysis / Gluconeogenesis	0.242639	0.816093	15	63	741	4242	Over	evm.model.Sc0000003.41 evm.model.Sc0000086.3 evm.model.xfSc0000016.23 evm.model.xfSc0000023.8 evm.model.xfSc0000026.14 evm.model.xfSc0000060.27 evm.model.xfSc0000123.17 evm.model.xfSc0000304.28 evm.model.xfSc0000350.2.1 evm.model.xfSc0000513.18.1 evm.model.xfSc0000580.12 evm.model.xfSc0001024.6 evm.model.xfSc0002387.6 evm.model.xfSc0003552.1 evm.model.xfSc0003569.2
map04141	Protein processing in endoplasmic reticulum	0.243585	0.816093	16	68	741	4242	Over	evm.model.Sc0000001.83 evm.model.Sc0000024.12.1 evm.model.Sc0000024.13_evm.model.Sc0000024.12 evm.model.Sc0000182.11 evm.model.Sc0000217.5 evm.model.xfSc0000010.33 evm.model.xfSc0000170.10 evm.model.xfSc0000173.8 evm.model.xfSc0000809.17 evm.model.xfSc0000962.20_evm.model.xfSc0000962.21 evm.model.xfSc0001421.7 evm.model.xfSc0001513.3 evm.model.xfSc0001628.2 evm.model.xfSc0001670.9 evm.model.xfSc0…
map05012	Parkinson's disease	0.243585	0.816093	16	68	741	4242	Over	evm.model.xfSc0000009.49 evm.model.xfSc0000082.9 evm.model.xfSc0000161.9 evm.model.xfSc0000182.13 evm.model.xfSc0000206.1 evm.model.xfSc0000218.3 evm.model.xfSc0000448.1 evm.model.xfSc0000518.1 evm.model.xfSc0000666.9 evm.model.xfSc0001021.8 evm.model.xfSc0001620.1 evm.model.xfSc0001628.2 evm.model.xfSc0001684.3 evm.model.xfSc0001933.1 evm.model.xfSc0002116.1 evm.model.xfSc0002976.1
map03450	Non-homologous end-joining	0.246952	0.816093	5	49	741	4242	Under	evm.model.xfSc0000179.14 evm.model.xfSc0000468.9 evm.model.xfSc0000497.2 evm.model.xfSc0001500.11 evm.model.xfSc0001500.14
map00982	Drug metabolism - cytochrome P450	0.251463	0.816093	25	114	741	4242	Over	evm.model.Sc0000008.42 evm.model.Sc0000019.29 evm.model.Sc0000228.2 evm.model.xfSc0000021.1 evm.model.xfSc0000025.38 evm.model.xfSc0000075.3 evm.model.xfSc0000082.37 evm.model.xfSc0000094.5.1 evm.model.xfSc0000126.18 evm.model.xfSc0000235.8 evm.model.xfSc0000273.20 evm.model.xfSc0000304.28 evm.model.xfSc0000517.16 evm.model.xfSc0000630.10 evm.model.xfSc0000700.9 evm.model.xfSc0000742.9 evm.model.…
map00627	Aminobenzoate degradation	0.25477	0.816093	6	22	741	4242	Over	evm.model.xfSc0000078.6 evm.model.xfSc0000204.28 evm.model.xfSc0000831.6 evm.model.xfSc0000913.4 evm.model.xfSc0001142.5 evm.model.xfSc0001919.6
map05134	Legionellosis	0.25477	0.816093	6	22	741	4242	Over	evm.model.xfSc0000102.17 evm.model.xfSc0000182.13 evm.model.xfSc0000238.5 evm.model.xfSc0000624.2 evm.model.xfSc0002116.1 evm.model.xfSc0002778.5
map00020	Citrate cycle (TCA cycle)	0.261385	0.816093	11	44	741	4242	Over	evm.model.Sc0000086.3 evm.model.xfSc0000023.8 evm.model.xfSc0000026.14 evm.model.xfSc0000038.16 evm.model.xfSc0000120.26 evm.model.xfSc0000176.29 evm.model.xfSc0000336.8 evm.model.xfSc0000518.1 evm.model.xfSc0000622.4 evm.model.xfSc0002003.1 evm.model.xfSc0002387.6
map00500	Starch and sucrose metabolism	0.262403	0.816093	14	108	741	4242	Under	evm.model.Sc0000070.19 evm.model.xfSc0000021.1 evm.model.xfSc0000025.38 evm.model.xfSc0000027.13 evm.model.xfSc0000372.5 evm.model.xfSc0000417.2 evm.model.xfSc0000513.18.1 evm.model.xfSc0000700.9 evm.model.xfSc0000742.9 evm.model.xfSc0001203.13 evm.model.xfSc0001771.10 evm.model.xfSc0001771.8 evm.model.xfSc0001771.9 evm.model.xfSc0001889.5_evm.model.xfSc0001889.6
map04668	TNF signaling pathway	0.268577	0.816093	13	54	741	4242	Over	evm.model.Sc0000217.5 evm.model.xfSc0000015.28 evm.model.xfSc0000045.28 evm.model.xfSc0000102.17 evm.model.xfSc0000170.10 evm.model.xfSc0000238.5 evm.model.xfSc0000319.15 evm.model.xfSc0000433.18 evm.model.xfSc0000478.11 evm.model.xfSc0000570.7.1 evm.model.xfSc0000624.2 evm.model.xfSc0001421.7 evm.model.xfSc0002778.5
map05213	Endometrial cancer	0.268658	0.816093	3	34	741	4242	Under	evm.model.xfSc0000182.13 evm.model.xfSc0001099.11 evm.model.xfSc0002116.1
map05219	Bladder cancer	0.268658	0.816093	3	34	741	4242	Under	evm.model.xfSc0000346.10 evm.model.xfSc0000691.6.1 evm.model.xfSc0001176.7
map00710	Carbon fixation in photosynthetic organisms	0.271508	0.816093	6	23	741	4242	Over	evm.model.xfSc0000622.4 evm.model.xfSc0001024.6 evm.model.xfSc0001136.7 evm.model.xfSc0001490.5 evm.model.xfSc0002209.6 evm.model.xfSc0002277.7
map05031	Amphetamine addiction	0.271508	0.816093	6	23	741	4242	Over	evm.model.xfSc0000044.54.1 evm.model.xfSc0000812.5 evm.model.xfSc0000812.6 evm.model.xfSc0000960.11 evm.model.xfSc0001684.3 evm.model.xfSc0001933.1
map05034	Alcoholism	0.275557	0.816093	8	30	741	4242	Over	evm.model.Sc0000028.37 evm.model.Sc0000188.3 evm.model.xfSc0000068.8.1 evm.model.xfSc0000452.3 evm.model.xfSc0000812.5 evm.model.xfSc0000812.6 evm.model.xfSc0001527.5 evm.model.xfSc0001933.1
map00440	Phosphonate and phosphinate metabolism	0.282599	0.816093	2	6	741	4242	Over	evm.model.xfSc0000299.1 evm.model.xfSc0001980.4
map00930	Caprolactam degradation	0.282599	0.816093	2	6	741	4242	Over	evm.model.xfSc0000686.5 evm.model.xfSc0000831.6
map03430	Mismatch repair	0.282599	0.816093	2	6	741	4242	Over	evm.model.xfSc0000497.2 evm.model.xfSc0002677.4_evm.model.xfSc0002677.5
map04075	Plant hormone signal transduction	0.282599	0.816093	2	6	741	4242	Over	evm.model.xfSc0001614.11 evm.model.xfSc0011534.1
map04961	Endocrine and other factor-regulated calcium reabsorption	0.28572	0.816093	4	14	741	4242	Over	evm.model.Sc0000017.18 evm.model.Sc0000019.34.1 evm.model.xfSc0000396.11 evm.model.xfSc0001684.3
map05140	Leishmaniasis	0.28572	0.816093	4	14	741	4242	Over	evm.model.Sc0000006.28 evm.model.xfSc0000478.11 evm.model.xfSc0001865.3 evm.model.xfSc0002659.2
map04970	Salivary secretion	0.286125	0.816093	9	35	741	4242	Over	evm.model.Sc0000017.18 evm.model.Sc0000019.34.1 evm.model.xfSc0000036.10 evm.model.xfSc0000039.2 evm.model.xfSc0000080.21 evm.model.xfSc0000396.11 evm.model.xfSc0001431.3 evm.model.xfSc0001607.1 evm.model.xfSc0001684.3
map00561	Glycerolipid metabolism	0.289911	0.816093	9	74	741	4242	Under	evm.model.xfSc0000016.23 evm.model.xfSc0000017.22 evm.model.xfSc0000123.17 evm.model.xfSc0000254.4 evm.model.xfSc0000962.5 evm.model.xfSc0002372.3 evm.model.xfSc0002486.4 evm.model.xfSc0002756.2 evm.model.xfSc0002875.2
map04930	Type II diabetes mellitus	0.291462	0.816093	6	24	741	4242	Over	evm.model.xfSc0000170.10 evm.model.xfSc0000184.10 evm.model.xfSc0000319.15 evm.model.xfSc0000432.10 evm.model.xfSc0000513.18.1 evm.model.xfSc0000790.15
map00565	Ether lipid metabolism	0.298026	0.825412	4	40	741	4242	Under	evm.model.Sc0000033.3 evm.model.xfSc0000000.6 evm.model.xfSc0000141.11 evm.model.xfSc0002372.3
map00510	N-Glycan biosynthesis	0.300405	0.825412	15	65	741	4242	Over	evm.model.Sc0000101.5 evm.model.xfSc0000077.38 evm.model.xfSc0000171.12 evm.model.xfSc0000398.16 evm.model.xfSc0000442.12 evm.model.xfSc0000523.6 evm.model.xfSc0000582.8 evm.model.xfSc0000585.2 evm.model.xfSc0000585.4 evm.model.xfSc0000595.15 evm.model.xfSc0000639.9 evm.model.xfSc0000905.2 evm.model.xfSc0001024.10 evm.model.xfSc0001477.1 evm.model.xpSc0185114.43.1
map00785	Lipoic acid metabolism	0.318884	0.83707	1	2	741	4242	Over	evm.model.xfSc0000507.14
map00941	Flavonoid biosynthesis	0.318884	0.83707	1	2	741	4242	Over	evm.model.xfSc0004350.3
map00945	Stilbenoid, diarylheptanoid and gingerol biosynthesis	0.318884	0.83707	1	2	741	4242	Over	evm.model.xfSc0004350.3
map04711	Circadian rhythm - fly	0.318884	0.83707	1	2	741	4242	Over	evm.model.xfSc0001099.11
map05217	Basal cell carcinoma	0.318884	0.83707	1	2	741	4242	Over	evm.model.xfSc0001099.11
map00040	Pentose and glucuronate interconversions	0.325662	0.843176	17	76	741	4242	Over	evm.model.xfSc0000016.23 evm.model.xfSc0000021.1 evm.model.xfSc0000025.38 evm.model.xfSc0000123.17 evm.model.xfSc0000617.17 evm.model.xfSc0000700.9 evm.model.xfSc0000742.9 evm.model.xfSc0000918.17 evm.model.xfSc0000962.5 evm.model.xfSc0001387.2 evm.model.xfSc0001771.10 evm.model.xfSc0001771.8 evm.model.xfSc0001771.9 evm.model.xfSc0002209.6 evm.model.xfSc0002277.7 evm.model.xfSc0002875.2 evm.model…
map00514	Other types of O-glycan biosynthesis	0.328738	0.843176	3	32	741	4242	Under	evm.model.xfSc0000121.18_evm.model.xfSc0000121.19 evm.model.xfSc0000270.15 evm.model.xfSc0009973.1
map00260	Glycine, serine and threonine metabolism	0.330018	0.843176	13	98	741	4242	Under	evm.model.Sc0000000.30 evm.model.Sc0000004.23 evm.model.Sc0000026.19 evm.model.xfSc0000023.8 evm.model.xfSc0000570.11 evm.model.xfSc0000580.12 evm.model.xfSc0000592.8 evm.model.xfSc0000922.13 evm.model.xfSc0001402.3 evm.model.xfSc0001730.5 evm.model.xfSc0001730.6 evm.model.xfSc0001862.6 evm.model.xfSc0014176.1
map04066	HIF-1 signaling pathway	0.333976	0.843176	14	61	741	4242	Over	evm.model.Sc0000026.30 evm.model.xfSc0000026.14 evm.model.xfSc0000030.26 evm.model.xfSc0000060.27 evm.model.xfSc0000114.12 evm.model.xfSc0000184.10 evm.model.xfSc0000350.2.1 evm.model.xfSc0000460.14.1 evm.model.xfSc0000513.18.1 evm.model.xfSc0001228.1 evm.model.xfSc0002271.8 evm.model.xfSc0002387.6 evm.model.xfSc0002542.1 evm.model.xfSc0003723.1
map01230	Biosynthesis of amino acids	0.341098	0.843176	20	92	741	4242	Over	evm.model.xfSc0000060.27 evm.model.xfSc0000109.13 evm.model.xfSc0000120.26 evm.model.xfSc0000127.20_evm.model.xfSc0000127.21 evm.model.xfSc0000336.8 evm.model.xfSc0000348.23 evm.model.xfSc0000350.2.1 evm.model.xfSc0000405.12 evm.model.xfSc0000580.12 evm.model.xfSc0000592.8 evm.model.xfSc0000957.12 evm.model.xfSc0001024.6 evm.model.xfSc0001136.7 evm.model.xfSc0001402.3 evm.model.xfSc0001490.5 evm.…
map04910	Insulin signaling pathway	0.341098	0.843176	20	92	741	4242	Over	evm.model.Sc0000026.30 evm.model.Sc0000070.19 evm.model.xfSc0000093.22 evm.model.xfSc0000114.12 evm.model.xfSc0000119.23 evm.model.xfSc0000170.10 evm.model.xfSc0000184.10 evm.model.xfSc0000319.15 evm.model.xfSc0000460.14.1 evm.model.xfSc0000495.17 evm.model.xfSc0000513.18.1 evm.model.xfSc0000812.5 evm.model.xfSc0000812.6 evm.model.xfSc0001099.11 evm.model.xfSc0001301.5.1 evm.model.xfSc0001310.6 e…
map04725	Cholinergic synapse	0.342425	0.843176	6	52	741	4242	Under	evm.model.Sc0000017.18 evm.model.Sc0000019.34.1 evm.model.xfSc0000039.2 evm.model.xfSc0000080.21 evm.model.xfSc0000396.11 evm.model.xfSc0001684.3
map00770	Pantothenate and CoA biosynthesis	0.344656	0.843176	1	18	741	4242	Under	evm.model.xfSc0001548.3
map00903	Limonene and pinene degradation	0.352757	0.843176	2	7	741	4242	Over	evm.model.xfSc0000016.23 evm.model.xfSc0000123.17
map03022	Basal transcription factors	0.352757	0.843176	2	7	741	4242	Over	evm.model.xfSc0000243.1 evm.model.xfSc0000429.16
map05310	Asthma	0.352757	0.843176	2	7	741	4242	Over	evm.model.xfSc0000075.27 evm.model.xfSc0000457.20
map04623	Cytosolic DNA-sensing pathway	0.371481	0.871246	10	77	741	4242	Under	evm.model.Sc0000070.14 evm.model.xfSc0000005.35 evm.model.xfSc0000045.28 evm.model.xfSc0000080.4 evm.model.xfSc0000081.5 evm.model.xfSc0000182.12 evm.model.xfSc0000319.15 evm.model.xfSc0000366.10 evm.model.xfSc0001373.4 evm.model.xfSc0004012.3
map05032	Morphine addiction	0.374681	0.871246	5	20	741	4242	Over	evm.model.Sc0000017.18 evm.model.Sc0000019.34.1 evm.model.xfSc0000039.2 evm.model.xfSc0000080.21 evm.model.xfSc0001684.3
map00720	Carbon fixation pathways in prokaryotes	0.375753	0.871246	9	37	741	4242	Over	evm.model.Sc0000003.41 evm.model.Sc0000080.5 evm.model.xfSc0000038.16 evm.model.xfSc0000120.26 evm.model.xfSc0000176.29 evm.model.xfSc0001635.2 evm.model.xfSc0001711.4 evm.model.xfSc0002003.1 evm.model.xfSc0003552.1
map05152	Tuberculosis	0.376354	0.871246	11	47	741	4242	Over	evm.model.Sc0000006.28 evm.model.xfSc0000030.26 evm.model.xfSc0000044.54.1 evm.model.xfSc0000170.10 evm.model.xfSc0000182.13 evm.model.xfSc0000216.15 evm.model.xfSc0000478.11 evm.model.xfSc0001846.3 evm.model.xfSc0001865.3 evm.model.xfSc0002116.1 evm.model.xfSc0002659.2
map04622	RIG-I-like receptor signaling pathway	0.388208	0.883349	7	57	741	4242	Under	evm.model.xfSc0000045.28 evm.model.xfSc0000170.10 evm.model.xfSc0000319.15 evm.model.xfSc0000478.11 evm.model.xfSc0000648.14 evm.model.xfSc0001373.4 evm.model.xfSc0002325.1.1
map04080	Neuroactive ligand-receptor interaction	0.393237	0.883349	4	37	741	4242	Under	evm.model.xfSc0000005.18 evm.model.xfSc0000511.3 evm.model.xfSc0000635.9 evm.model.xfSc0003635.2
map05212	Pancreatic cancer	0.393237	0.883349	4	37	741	4242	Under	evm.model.xfSc0000170.10 evm.model.xfSc0000182.13 evm.model.xfSc0000319.15 evm.model.xfSc0002116.1
map04621	NOD-like receptor signaling pathway	0.393601	0.883349	3	10	741	4242	Over	evm.model.xfSc0000170.10 evm.model.xfSc0000319.15 evm.model.xfSc0000478.11
map04540	Gap junction	0.418692	0.900336	11	48	741	4242	Over	evm.model.Sc0000017.18 evm.model.Sc0000019.34.1 evm.model.xfSc0000039.2 evm.model.xfSc0000080.21 evm.model.xfSc0000086.1 evm.model.xfSc0000258.15 evm.model.xfSc0000396.11 evm.model.xfSc0000529.3 evm.model.xfSc0001431.3 evm.model.xfSc0001607.1 evm.model.xfSc0001684.3
map00521	Streptomycin biosynthesis	0.419665	0.900336	3	11	741	4242	Over	evm.model.xfSc0000085.24 evm.model.xfSc0000342.1 evm.model.xfSc0000513.18.1
map04915	Estrogen signaling pathway	0.424203	0.900336	9	38	741	4242	Over	evm.model.Sc0000017.18 evm.model.Sc0000019.34.1 evm.model.xfSc0000039.2 evm.model.xfSc0000080.21 evm.model.xfSc0000396.11 evm.model.xfSc0000790.15 evm.model.xfSc0001166.4 evm.model.xfSc0001684.3 evm.model.xfSc0007775.1
map00640	Propanoate metabolism	0.424415	0.900336	8	33	741	4242	Over	evm.model.Sc0000003.41 evm.model.Sc0000080.5 evm.model.xfSc0000016.23 evm.model.xfSc0000123.17 evm.model.xfSc0000195.4 evm.model.xfSc0000831.6 evm.model.xfSc0001635.2 evm.model.xfSc0003552.1
map04713	Circadian entrainment	0.424415	0.900336	8	33	741	4242	Over	evm.model.Sc0000017.18 evm.model.Sc0000019.34.1 evm.model.xfSc0000039.2 evm.model.xfSc0000080.21 evm.model.xfSc0000396.11 evm.model.xfSc0001431.3 evm.model.xfSc0001607.1 evm.model.xfSc0001684.3
map00130	Ubiquinone and other terpenoid-quinone biosynthesis	0.424463	0.900336	6	25	741	4242	Over	evm.model.xfSc0000005.31 evm.model.xfSc0000034.7 evm.model.xfSc0000109.13 evm.model.xfSc0000332.4 evm.model.xfSc0001786.3 evm.model.xfSc0003244.2
map03015	mRNA surveillance pathway	0.424463	0.900336	6	25	741	4242	Over	evm.model.xfSc0000765.10.1 evm.model.xfSc0000812.5 evm.model.xfSc0000812.6 evm.model.xfSc0001052.4 evm.model.xfSc0001386.9 evm.model.xfSc0001455.6
map04010	MAPK signaling pathway	0.427214	0.900336	20	95	741	4242	Over	evm.model.Sc0000003.33 evm.model.Sc0000026.30 evm.model.Sc0000217.5 evm.model.xfSc0000044.54.1 evm.model.xfSc0000064.3 evm.model.xfSc0000141.11 evm.model.xfSc0000170.10 evm.model.xfSc0000251.10 evm.model.xfSc0000258.15 evm.model.xfSc0000319.15 evm.model.xfSc0000346.10 evm.model.xfSc0000478.11 evm.model.xfSc0000529.3 evm.model.xfSc0000570.7.1 evm.model.xfSc0000648.14 evm.model.xfSc0001176.7 evm.mo…
map05164	Influenza A	0.429043	0.900336	19	131	741	4242	Under	evm.model.Sc0000006.28 evm.model.Sc0000182.11 evm.model.xfSc0000005.18 evm.model.xfSc0000030.26 evm.model.xfSc0000170.10 evm.model.xfSc0000182.12 evm.model.xfSc0000182.13 evm.model.xfSc0000319.15 evm.model.xfSc0000478.11 evm.model.xfSc0000511.3 evm.model.xfSc0000570.7.1 evm.model.xfSc0000635.9 evm.model.xfSc0000809.17 evm.model.xfSc0001099.11 evm.model.xfSc0001373.4 evm.model.xfSc0001865.3 evm.mo…
map00364	Fluorobenzoate degradation	0.437918	0.900336	1	3	741	4242	Over	evm.model.xfSc0002923.2
map00473	D-Alanine metabolism	0.437918	0.900336	1	3	741	4242	Over	evm.model.Sc0000112.2
map04712	Circadian rhythm - plant	0.437918	0.900336	1	3	741	4242	Over	evm.model.Sc0000111.10.1
map05110	Vibrio cholerae infection	0.450677	0.916749	3	12	741	4242	Over	evm.model.Sc0000017.18 evm.model.Sc0000019.34.1 evm.model.xfSc0001684.3
map04150	mTOR signaling pathway	0.453619	0.916749	6	27	741	4242	Over	evm.model.xfSc0000114.12 evm.model.xfSc0000119.23 evm.model.xfSc0000319.15 evm.model.xfSc0000460.14.1 evm.model.xfSc0002542.1 evm.model.xfSc0002865.4
map00350	Tyrosine metabolism	0.457832	0.916749	20	96	741	4242	Over	evm.model.Sc0000000.30 evm.model.xfSc0000109.13 evm.model.xfSc0000184.25 evm.model.xfSc0000195.5 evm.model.xfSc0000195.6 evm.model.xfSc0000304.28 evm.model.xfSc0000485.10 evm.model.xfSc0000485.13 evm.model.xfSc0000513.2 evm.model.xfSc0000583.21 evm.model.xfSc0000732.10 evm.model.xfSc0000850.5.1 evm.model.xfSc0001179.3 evm.model.xfSc0001417.1 evm.model.xfSc0001436.3 evm.model.xfSc0001436.5 evm.mod…
map04974	Protein digestion and absorption	0.458375	0.916749	3	28	741	4242	Under	evm.model.xfSc0000064.31 evm.model.xfSc0000066.6 evm.model.xfSc0000543.1
map00920	Sulfur metabolism	0.484898	0.961557	3	13	741	4242	Over	evm.model.xfSc0000010.36 evm.model.xfSc0000541.22 evm.model.xfSc0001262.3
map01212	Fatty acid metabolism	0.48732	0.961557	17	81	741	4242	Over	evm.model.xfSc0000048.34 evm.model.xfSc0000088.20 evm.model.xfSc0000089.11 evm.model.xfSc0000093.22 evm.model.xfSc0000121.2 evm.model.xfSc0000189.14 evm.model.xfSc0000195.4 evm.model.xfSc0000400.20 evm.model.xfSc0000545.14 evm.model.xfSc0000831.6 evm.model.xfSc0000909.13 evm.model.xfSc0001610.4 evm.model.xfSc0001618.1 evm.model.xfSc0001635.2 evm.model.xfSc0002427.5 evm.model.xfSc0003211.2 evm.mod…
map04919	Thyroid hormone signaling pathway	0.497557	0.964661	8	60	741	4242	Under	evm.model.Sc0000022.17 evm.model.Sc0000188.3 evm.model.xfSc0000030.26 evm.model.xfSc0000182.13 evm.model.xfSc0000396.11 evm.model.xfSc0001099.11 evm.model.xfSc0001684.3 evm.model.xfSc0002116.1
map04726	Serotonergic synapse	0.497746	0.964661	16	76	741	4242	Over	evm.model.xfSc0000075.23 evm.model.xfSc0000128.2 evm.model.xfSc0000140.1 evm.model.xfSc0000141.11 evm.model.xfSc0000396.11 evm.model.xfSc0000472.2 evm.model.xfSc0000555.11 evm.model.xfSc0000649.14 evm.model.xfSc0000836.13 evm.model.xfSc0000892.10 evm.model.xfSc0001004.10 evm.model.xfSc0001152.7 evm.model.xfSc0001414.3 evm.model.xfSc0001414.5 evm.model.xfSc0001663.5 evm.model.xfSc0001684.3
map00533	Glycosaminoglycan biosynthesis - keratan sulfate	0.498736	0.964661	12	55	741	4242	Over	evm.model.xfSc0000033.17 evm.model.xfSc0000035.26 evm.model.xfSc0000090.22 evm.model.xfSc0000117.23 evm.model.xfSc0000222.17 evm.model.xfSc0000585.2 evm.model.xfSc0000585.4 evm.model.xfSc0000832.1 evm.model.xfSc0001016.4 evm.model.xfSc0001769.3 evm.model.xfSc0002054.4 evm.model.xpSc0185114.12
map04917	Prolactin signaling pathway	0.504137	0.966017	4	16	741	4242	Over	evm.model.xfSc0000170.10 evm.model.xfSc0000478.11 evm.model.xfSc0001099.11 evm.model.xfSc0001933.1
map00030	Pentose phosphate pathway	0.513974	0.966017	4	34	741	4242	Under	evm.model.xfSc0000686.5 evm.model.xfSc0001602.3 evm.model.xfSc0002209.6 evm.model.xfSc0002277.7
map03420	Nucleotide excision repair	0.519757	0.966017	4	17	741	4242	Over	evm.model.xfSc0000091.19 evm.model.xfSc0000429.16 evm.model.xfSc0000497.2 evm.model.xfSc0001012.7
map00250	Alanine, aspartate and glutamate metabolism	0.526781	0.966017	9	40	741	4242	Over	evm.model.xfSc0000009.50 evm.model.xfSc0000221.14 evm.model.xfSc0000546.4.1 evm.model.xfSc0000796.8_evm.model.xfSc0000796.9 evm.model.xfSc0000913.6 evm.model.xfSc0001136.7 evm.model.xfSc0001179.3 evm.model.xfSc0001490.5 evm.model.xfSc0003496.2
map05142	Chagas disease (American trypanosomiasis)	0.526781	0.966017	9	40	741	4242	Over	evm.model.Sc0000006.28 evm.model.xfSc0000039.2 evm.model.xfSc0000170.10 evm.model.xfSc0000319.15 evm.model.xfSc0000396.11 evm.model.xfSc0000478.11 evm.model.xfSc0001386.9 evm.model.xfSc0001865.3 evm.model.xfSc0002659.2
map00603	Glycosphingolipid biosynthesis - globo and isoglobo series	0.532847	0.966017	8	59	741	4242	Under	evm.model.xfSc0000182.16 evm.model.xfSc0000283.15 evm.model.xfSc0000396.14 evm.model.xfSc0000634.1 evm.model.xfSc0000859.13 evm.model.xfSc0001338.2 evm.model.xfSc0002293.6 evm.model.xfSc0003380.2
map03410	Base excision repair	0.535497	0.966017	8	35	741	4242	Over	evm.model.Sc0000008.15 evm.model.xfSc0000003.2 evm.model.xfSc0000010.11 evm.model.xfSc0000309.2_evm.model.xfSc0000309.3 evm.model.xfSc0000497.2 evm.model.xfSc0000842.13 evm.model.xfSc0001012.7 evm.model.xfSc0002425.1_evm.model.xfSc0002425.2
map00623	Toluene degradation	0.536173	0.966017	1	4	741	4242	Over	evm.model.xfSc0002923.2
map04742	Taste transduction	0.536173	0.966017	1	4	741	4242	Over	evm.model.xfSc0001684.3
map05130	Pathogenic Escherichia coli infection	0.536173	0.966017	1	4	741	4242	Over	evm.model.xfSc0000772.6
map03050	Proteasome	0.538867	0.966017	4	18	741	4242	Over	evm.model.Sc0000074.26 evm.model.xfSc0000009.1 evm.model.xfSc0000399.6 evm.model.xfSc0003065.1
map04977	Vitamin digestion and absorption	0.538867	0.966017	4	18	741	4242	Over	evm.model.xfSc0000017.22 evm.model.xfSc0000036.5 evm.model.xfSc0000254.4 evm.model.xfSc0002756.2
map04614	Renin-angiotensin system	0.562182	0.97783	2	21	741	4242	Under	evm.model.xfSc0000207.1 evm.model.xfSc0000207.2
map04520	Adherens junction	0.569954	0.97783	8	58	741	4242	Under	evm.model.Sc0000111.10.1 evm.model.xfSc0000030.26 evm.model.xfSc0000172.18 evm.model.xfSc0000178.7 evm.model.xfSc0000184.10 evm.model.xfSc0000686.1 evm.model.xfSc0001310.6 evm.model.xfSc0001815.5
map00450	Selenocompound metabolism	0.570284	0.97783	5	22	741	4242	Over	evm.model.xfSc0000127.20_evm.model.xfSc0000127.21 evm.model.xfSc0000405.12 evm.model.xfSc0000592.8 evm.model.xfSc0002182.5 evm.model.xfSc0003286.5.2
map01210	2-Oxocarboxylic acid metabolism	0.570284	0.97783	5	22	741	4242	Over	evm.model.xfSc0000120.26 evm.model.xfSc0000336.8 evm.model.xfSc0001136.7 evm.model.xfSc0001490.5 evm.model.xfSc0002003.1
map00600	Sphingolipid metabolism	0.57207	0.97783	16	107	741	4242	Under	evm.model.Sc0000003.32 evm.model.Sc0000003.56 evm.model.Sc0000062.6 evm.model.Sc0000135.1 evm.model.xfSc0000024.37 evm.model.xfSc0000035.16 evm.model.xfSc0000097.28.1 evm.model.xfSc0000142.3 evm.model.xfSc0000153.6 evm.model.xfSc0000170.12 evm.model.xfSc0000604.2 evm.model.xfSc0000604.3 evm.model.xfSc0000711.3 evm.model.xfSc0001204.1 evm.model.xfSc0001387.4 evm.model.xfSc0002372.3
map04060	Cytokine-cytokine receptor interaction	0.57813	0.97783	5	39	741	4242	Under	evm.model.Sc0000012.23 evm.model.xfSc0000098.27_evm.model.xfSc0000098.28 evm.model.xfSc0000178.7 evm.model.xfSc0001034.7 evm.model.xfSc0001228.1
map04664	Fc epsilon RI signaling pathway	0.57813	0.97783	5	39	741	4242	Under	evm.model.xfSc0000141.11 evm.model.xfSc0000170.10 evm.model.xfSc0000225.21 evm.model.xfSc0000478.11 evm.model.xfSc0000570.7.1
map05150	Staphylococcus aureus infection	0.57813	0.97783	5	39	741	4242	Under	evm.model.xfSc0000005.18 evm.model.xfSc0000511.3 evm.model.xfSc0000635.9 evm.model.xfSc0000778.4 evm.model.xfSc0003635.2
map05162	Measles	0.583412	0.97783	10	70	741	4242	Under	evm.model.Sc0000006.28 evm.model.Sc0000111.10.1 evm.model.Sc0000182.11 evm.model.xfSc0000182.12 evm.model.xfSc0000705.4 evm.model.xfSc0000809.17 evm.model.xfSc0001099.11 evm.model.xfSc0001373.4 evm.model.xfSc0001865.3 evm.model.xfSc0002659.2
map05168	Herpes simplex infection	0.583412	0.97783	10	70	741	4242	Under	evm.model.Sc0000111.10.1 evm.model.Sc0000182.11 evm.model.xfSc0000030.26 evm.model.xfSc0000170.10 evm.model.xfSc0000319.15 evm.model.xfSc0000705.4 evm.model.xfSc0000809.17 evm.model.xfSc0000812.5 evm.model.xfSc0000812.6 evm.model.xfSc0001373.4
map05215	Prostate cancer	0.591219	0.97783	6	45	741	4242	Under	evm.model.xfSc0000030.26 evm.model.xfSc0000182.13 evm.model.xfSc0000319.15 evm.model.xfSc0000705.4 evm.model.xfSc0001099.11 evm.model.xfSc0002116.1
map05410	Hypertrophic cardiomyopathy (HCM)	0.593315	0.97783	8	36	741	4242	Over	evm.model.xfSc0000088.21.1 evm.model.xfSc0000105.3 evm.model.xfSc0000116.22 evm.model.xfSc0000119.23 evm.model.xfSc0000162.11 evm.model.xfSc0001753.2 evm.model.xfSc0002675.1 evm.model.xfSc0002865.4
map04113	Meiosis - yeast	0.595089	0.97783	5	24	741	4242	Over	evm.model.xfSc0000812.5 evm.model.xfSc0000812.6 evm.model.xfSc0001034.6 evm.model.xfSc0001386.9 evm.model.xfSc0001684.3
map05221	Acute myeloid leukemia	0.595089	0.97783	5	24	741	4242	Over	evm.model.xfSc0000026.20 evm.model.xfSc0000114.12 evm.model.xfSc0000319.15 evm.model.xfSc0000460.14.1 evm.model.xfSc0002542.1
map04115	p53 signaling pathway	0.595346	0.97783	13	88	741	4242	Under	evm.model.Sc0000039.8 evm.model.xfSc0000048.22 evm.model.xfSc0000056.29 evm.model.xfSc0000115.28 evm.model.xfSc0000182.13 evm.model.xfSc0000353.11 evm.model.xfSc0000705.4 evm.model.xfSc0000751.9 evm.model.xfSc0001302.11 evm.model.xfSc0001552.7 evm.model.xfSc0002116.1 evm.model.xfSc0003885.2 evm.model.xfSc0003908.3
map00900	Terpenoid backbone biosynthesis	0.605199	0.988492	3	26	741	4242	Under	evm.model.xfSc0000021.19 evm.model.xfSc0000035.11 evm.model.xfSc0001635.2
map05220	Chronic myeloid leukemia	0.609115	0.989392	3	27	741	4242	Under	evm.model.Sc0000188.3 evm.model.xfSc0000319.15 evm.model.xfSc0000495.17
map00471	D-Glutamine and D-glutamate metabolism	0.635289	1	2	8	741	4242	Over	evm.model.xfSc0000009.50 evm.model.xfSc0000796.8_evm.model.xfSc0000796.9
map04610	Complement and coagulation cascades	0.63596	1	6	44	741	4242	Under	evm.model.xfSc0000005.18 evm.model.xfSc0000511.3 evm.model.xfSc0000635.9 evm.model.xfSc0000778.4 evm.model.xfSc0000836.3 evm.model.xfSc0003635.2
map00513	Various types of N-glycan biosynthesis	0.647394	1	29	182	741	4242	Under	evm.model.Sc0000014.23 evm.model.Sc0000061.5 evm.model.Sc0000103.4 evm.model.xfSc0000035.25 evm.model.xfSc0000046.3 evm.model.xfSc0000108.20 evm.model.xfSc0000147.14 evm.model.xfSc0000153.2 evm.model.xfSc0000171.12 evm.model.xfSc0000222.15 evm.model.xfSc0000373.14 evm.model.xfSc0000398.16 evm.model.xfSc0000426.7 evm.model.xfSc0000521.17 evm.model.xfSc0000585.2 evm.model.xfSc0000585.4 evm.model.xf…
map04146	Peroxisome	0.650205	1	16	80	741	4242	Over	evm.model.Sc0000004.9 evm.model.xfSc0000081.28 evm.model.xfSc0000081.7 evm.model.xfSc0000120.26 evm.model.xfSc0000143.11 evm.model.xfSc0000221.14 evm.model.xfSc0000508.4 evm.model.xfSc0000517.15 evm.model.xfSc0000625.2 evm.model.xfSc0000913.6 evm.model.xfSc0001055.1 evm.model.xfSc0001206.3 evm.model.xfSc0001618.1 evm.model.xfSc0001670.5 evm.model.xfSc0002176.6 evm.model.xfSc0003211.2
map05016	Huntington's disease	0.652083	1	8	37	741	4242	Over	evm.model.Sc0000188.3 evm.model.xfSc0000030.26 evm.model.xfSc0000182.13 evm.model.xfSc0000396.11 evm.model.xfSc0000518.1 evm.model.xfSc0000625.2 evm.model.xfSc0001021.8 evm.model.xfSc0002116.1
map00310	Lysine degradation	0.659515	1	11	74	741	4242	Under	evm.model.Sc0000136.5 evm.model.xfSc0000016.23 evm.model.xfSc0000066.35 evm.model.xfSc0000078.28 evm.model.xfSc0000107.4 evm.model.xfSc0000123.17 evm.model.xfSc0000163.7 evm.model.xfSc0000811.1.5 evm.model.xfSc0000831.6 evm.model.xfSc0001635.2 evm.model.xfSc0035236.1
map00053	Ascorbate and aldarate metabolism	0.680196	1	12	59	741	4242	Over	evm.model.xfSc0000016.23 evm.model.xfSc0000021.1 evm.model.xfSc0000025.38 evm.model.xfSc0000123.17 evm.model.xfSc0000566.3 evm.model.xfSc0000686.5 evm.model.xfSc0000700.9 evm.model.xfSc0000742.9 evm.model.xfSc0001224.4 evm.model.xfSc0001771.10 evm.model.xfSc0001771.8 evm.model.xfSc0001771.9
map00531	Glycosaminoglycan degradation	0.680196	1	12	59	741	4242	Over	evm.model.Sc0000194.6 evm.model.xfSc0000180.1 evm.model.xfSc0000182.16 evm.model.xfSc0000283.15 evm.model.xfSc0000335.13 evm.model.xfSc0000493.2 evm.model.xfSc0000634.1 evm.model.xfSc0000859.13 evm.model.xfSc0000998.5 evm.model.xfSc0001021.1 evm.model.xfSc0001304.4.1 evm.model.xfSc0001338.2
map04722	Neurotrophin signaling pathway	0.680196	1	12	59	741	4242	Over	evm.model.Sc0000006.28 evm.model.Sc0000217.5 evm.model.xfSc0000170.10 evm.model.xfSc0000319.15 evm.model.xfSc0000478.11 evm.model.xfSc0000529.3 evm.model.xfSc0000648.14 evm.model.xfSc0000790.15 evm.model.xfSc0001099.11 evm.model.xfSc0001421.7 evm.model.xfSc0001865.3 evm.model.xfSc0002659.2
map00340	Histidine metabolism	0.683087	1	6	43	741	4242	Under	evm.model.xfSc0000016.23 evm.model.xfSc0000123.17 evm.model.xfSc0000761.14 evm.model.xfSc0000909.2 evm.model.xfSc0001248.5 evm.model.xpSc0185114.48
map05211	Renal cell carcinoma	0.683087	1	6	43	741	4242	Under	evm.model.xfSc0000030.26 evm.model.xfSc0000038.16 evm.model.xfSc0000105.4 evm.model.xfSc0000176.29 evm.model.xfSc0000178.7 evm.model.xfSc0002271.8
map00480	Glutathione metabolism	0.69202	1	20	103	741	4242	Over	evm.model.Sc0000008.42 evm.model.Sc0000019.29 evm.model.Sc0000068.23 evm.model.xfSc0000002.83 evm.model.xfSc0000082.37 evm.model.xfSc0000099.7 evm.model.xfSc0000120.26 evm.model.xfSc0000126.18 evm.model.xfSc0000235.8 evm.model.xfSc0000517.16 evm.model.xfSc0000630.10 evm.model.xfSc0000723.7 evm.model.xfSc0000922.9 evm.model.xfSc0001117.7 evm.model.xfSc0001151.12 evm.model.xfSc0001297.4 evm.model.x…
map00052	Galactose metabolism	0.692196	1	8	55	741	4242	Under	evm.model.xfSc0000021.46 evm.model.xfSc0000027.13 evm.model.xfSc0000372.5 evm.model.xfSc0000513.18.1 evm.model.xfSc0000962.5 evm.model.xfSc0001889.5_evm.model.xfSc0001889.6 evm.model.xfSc0002875.2 evm.model.xfSc0003569.2
map00190	Oxidative phosphorylation	0.701441	1	1	11	741	4242	Under	evm.model.xfSc0000518.1
map04011	MAPK signaling pathway - yeast	0.701441	1	1	11	741	4242	Under	evm.model.xfSc0000478.11
map05144	Malaria	0.701441	1	1	11	741	4242	Under	evm.model.xfSc0000178.7
map05340	Primary immunodeficiency	0.711595	1	1	13	741	4242	Under	evm.model.xfSc0001567.15
map04611	Platelet activation	0.719749	1	26	137	741	4242	Over	evm.model.Sc0000017.18 evm.model.Sc0000019.34.1 evm.model.xfSc0000014.36 evm.model.xfSc0000014.37 evm.model.xfSc0000039.2 evm.model.xfSc0000052.11.1 evm.model.xfSc0000080.21 evm.model.xfSc0000141.11 evm.model.xfSc0000225.21 evm.model.xfSc0000240.25 evm.model.xfSc0000396.11 evm.model.xfSc0000478.11 evm.model.xfSc0000493.25 evm.model.xfSc0000612.2 evm.model.xfSc0000772.6 evm.model.xfSc0000812.5 evm…
map05323	Rheumatoid arthritis	0.720861	1	4	30	741	4242	Under	evm.model.xfSc0001228.1 evm.model.xfSc0001589.3 evm.model.xfSc0003230.1 evm.model.xfSc0003723.1
map04140	Regulation of autophagy	0.722324	1	3	14	741	4242	Over	evm.model.Sc0000046.11 evm.model.xfSc0000119.23 evm.model.xfSc0002865.4
map00983	Drug metabolism - other enzymes	0.727106	1	12	60	741	4242	Over	evm.model.xfSc0000021.1 evm.model.xfSc0000025.38 evm.model.xfSc0000251.16 evm.model.xfSc0000518.9 evm.model.xfSc0000691.6.1 evm.model.xfSc0000700.9 evm.model.xfSc0000742.9 evm.model.xfSc0001074.4 evm.model.xfSc0001771.10 evm.model.xfSc0001771.8 evm.model.xfSc0001771.9 evm.model.xfSc0002156.1
map04380	Osteoclast differentiation	0.728134	1	5	36	741	4242	Under	evm.model.xfSc0000044.54.1 evm.model.xfSc0000170.10 evm.model.xfSc0000319.15 evm.model.xfSc0000478.11 evm.model.xfSc0001381.2
map04370	VEGF signaling pathway	0.732581	1	6	42	741	4242	Under	evm.model.xfSc0000044.54.1 evm.model.xfSc0000141.11 evm.model.xfSc0000182.13 evm.model.xfSc0000478.11 evm.model.xfSc0000623.2 evm.model.xfSc0002116.1
map03460	Fanconi anemia pathway	0.733451	1	13	84	741	4242	Under	evm.model.Sc0000039.8 evm.model.Sc0000072.1 evm.model.xfSc0000048.22 evm.model.xfSc0000056.29 evm.model.xfSc0000091.19 evm.model.xfSc0000353.11 evm.model.xfSc0000751.9 evm.model.xfSc0000793.3 evm.model.xfSc0001000.9 evm.model.xfSc0001302.11 evm.model.xfSc0001552.7 evm.model.xfSc0003885.2 evm.model.xfSc0003908.3
map05203	Viral carcinogenesis	0.736946	1	9	60	741	4242	Under	evm.model.Sc0000188.3 evm.model.xfSc0000030.26 evm.model.xfSc0000068.8.1 evm.model.xfSc0000225.21 evm.model.xfSc0000452.3 evm.model.xfSc0000705.4 evm.model.xfSc0001527.5 evm.model.xfSc0001684.3 evm.model.xfSc0002325.1.1
map04111	Cell cycle - yeast	0.755298	1	2	18	741	4242	Under	evm.model.xfSc0001034.6 evm.model.xfSc0001386.9
map04514	Cell adhesion molecules (CAMs)	0.755298	1	2	18	741	4242	Under	evm.model.xfSc0000686.1 evm.model.xfSc0001815.5
map05146	Amoebiasis	0.760186	1	4	19	741	4242	Over	evm.model.xfSc0000039.2 evm.model.xfSc0000396.11 evm.model.xfSc0000623.2 evm.model.xfSc0001684.3
map03018	RNA degradation	0.774136	1	10	50	741	4242	Over	evm.model.Sc0000001.27 evm.model.Sc0000059.6.3 evm.model.xfSc0000060.27 evm.model.xfSc0000140.31 evm.model.xfSc0000152.24 evm.model.xfSc0000228.4 evm.model.xfSc0000295.6 evm.model.xfSc0000350.2.1 evm.model.xfSc0000519.15 evm.model.xfSc0002179.4
map00072	Synthesis and degradation of ketone bodies	0.775848	1	4	21	741	4242	Over	evm.model.Sc0000001.19 evm.model.Sc0000003.5 evm.model.xfSc0000098.8 evm.model.xfSc0001635.2
map04666	Fc gamma R-mediated phagocytosis	0.778525	1	10	65	741	4242	Under	evm.model.xfSc0000114.12 evm.model.xfSc0000165.7.1 evm.model.xfSc0000225.21 evm.model.xfSc0000432.10 evm.model.xfSc0000460.14.1 evm.model.xfSc0000790.15 evm.model.xfSc0000821.5.1 evm.model.xfSc0002287.4 evm.model.xfSc0002372.3 evm.model.xfSc0002542.1
map00061	Fatty acid biosynthesis	0.78445	1	3	22	741	4242	Under	evm.model.xfSc0000089.11 evm.model.xfSc0000093.22 evm.model.xfSc0001610.4
map02020	Two-component system	0.78445	1	3	22	741	4242	Under	evm.model.xfSc0000204.28 evm.model.xfSc0000913.4 evm.model.xfSc0001635.2
map04745	Phototransduction - fly	0.78445	1	3	22	741	4242	Under	evm.model.Sc0000000.19 evm.model.xfSc0000227.8 evm.model.xfSc0000396.11
map04612	Antigen processing and presentation	0.784641	1	3	23	741	4242	Under	evm.model.xfSc0001513.3 evm.model.xfSc0001589.3 evm.model.xfSc0003230.1
map05100	Bacterial invasion of epithelial cells	0.784641	1	3	23	741	4242	Under	evm.model.xfSc0000178.7 evm.model.xfSc0000495.17 evm.model.xfSc0000623.2
map00965	Betalain biosynthesis	0.795635	1	5	26	741	4242	Over	evm.model.xfSc0000184.25 evm.model.xfSc0000485.10 evm.model.xfSc0000485.13 evm.model.xfSc0000732.10 evm.model.xfSc0001436.5
map00790	Folate biosynthesis	0.799241	1	7	34	741	4242	Over	evm.model.xfSc0000064.22 evm.model.xfSc0000069.2.2 evm.model.xfSc0000096.20 evm.model.xfSc0000204.28 evm.model.xfSc0000442.17 evm.model.xfSc0000793.4 evm.model.xfSc0000913.4
map00760	Nicotinate and nicotinamide metabolism	0.802031	1	5	27	741	4242	Over	evm.model.Sc0000008.29 evm.model.xfSc0000203.3 evm.model.xfSc0000207.20 evm.model.xfSc0000821.2 evm.model.xfSc0002979.2
map04510	Focal adhesion	0.803155	1	22	135	741	4242	Under	evm.model.Sc0000024.12.1 evm.model.Sc0000024.13_evm.model.Sc0000024.12 evm.model.xfSc0000014.36 evm.model.xfSc0000014.37 evm.model.xfSc0000052.11.1 evm.model.xfSc0000105.4 evm.model.xfSc0000170.10 evm.model.xfSc0000178.7 evm.model.xfSc0000240.25 evm.model.xfSc0000493.25 evm.model.xfSc0000612.2 evm.model.xfSc0000623.2 evm.model.xfSc0000772.6 evm.model.xfSc0000812.5 evm.model.xfSc0000812.6 evm.mode…
map04270	Vascular smooth muscle contraction	0.805251	1	28	170	741	4242	Under	evm.model.Sc0000017.18 evm.model.Sc0000019.34.1 evm.model.xfSc0000000.6 evm.model.xfSc0000014.36 evm.model.xfSc0000014.37 evm.model.xfSc0000039.2 evm.model.xfSc0000052.11.1 evm.model.xfSc0000080.21 evm.model.xfSc0000141.11 evm.model.xfSc0000240.25 evm.model.xfSc0000241.7 evm.model.xfSc0000396.11 evm.model.xfSc0000432.10 evm.model.xfSc0000493.25 evm.model.xfSc0000543.5 evm.model.xfSc0000612.2 evm.…
map04630	Jak-STAT signaling pathway	0.806155	1	4	28	741	4242	Under	evm.model.xfSc0000026.20 evm.model.xfSc0000030.26 evm.model.xfSc0000495.17 evm.model.xfSc0000597.6
map00601	Glycosphingolipid biosynthesis - lacto and neolacto series	0.81304	1	12	76	741	4242	Under	evm.model.Sc0000018.30 evm.model.Sc0000036.16 evm.model.xfSc0000150.3 evm.model.xfSc0000709.2 evm.model.xfSc0000720.7 evm.model.xfSc0000896.2 evm.model.xfSc0001276.1 evm.model.xfSc0001396.2 evm.model.xfSc0001932.2 evm.model.xfSc0002293.6 evm.model.xfSc0003380.2 evm.model.xfSc0007185.1
map00520	Amino sugar and nucleotide sugar metabolism	0.81689	1	19	117	741	4242	Under	evm.model.Sc0000039.7 evm.model.Sc0000079.13 evm.model.xfSc0000021.46 evm.model.xfSc0000034.15 evm.model.xfSc0000079.12 evm.model.xfSc0000182.16 evm.model.xfSc0000283.15 evm.model.xfSc0000290.19 evm.model.xfSc0000335.9.1 evm.model.xfSc0000370.12 evm.model.xfSc0000417.2 evm.model.xfSc0000513.18.1 evm.model.xfSc0000546.4.1 evm.model.xfSc0000634.1 evm.model.xfSc0000859.13 evm.model.xfSc0001203.13 ev…
map00511	Other glycan degradation	0.826367	1	10	51	741	4242	Over	evm.model.Sc0000031.21 evm.model.xfSc0000030.46 evm.model.xfSc0000030.47 evm.model.xfSc0000182.16 evm.model.xfSc0000283.15 evm.model.xfSc0000537.7 evm.model.xfSc0000553.4 evm.model.xfSc0000634.1 evm.model.xfSc0000859.13 evm.model.xfSc0001338.2
map04810	Regulation of actin cytoskeleton	0.828778	1	23	140	741	4242	Under	evm.model.xfSc0000014.36 evm.model.xfSc0000014.37 evm.model.xfSc0000052.11.1 evm.model.xfSc0000105.4 evm.model.xfSc0000165.7.1 evm.model.xfSc0000219.7 evm.model.xfSc0000240.25 evm.model.xfSc0000346.10 evm.model.xfSc0000493.25 evm.model.xfSc0000612.2 evm.model.xfSc0000623.2 evm.model.xfSc0000772.6 evm.model.xfSc0000812.5 evm.model.xfSc0000812.6 evm.model.xfSc0000821.5.1 evm.model.xfSc0000868.8 evm…
map04012	ErbB signaling pathway	0.830227	1	8	52	741	4242	Under	evm.model.xfSc0000105.4 evm.model.xfSc0000114.12 evm.model.xfSc0000170.10 evm.model.xfSc0000460.14.1 evm.model.xfSc0000495.17 evm.model.xfSc0000623.2 evm.model.xfSc0001099.11 evm.model.xfSc0002542.1
map04976	Bile secretion	0.831252	1	6	29	741	4242	Over	evm.model.Sc0000017.18 evm.model.Sc0000019.34.1 evm.model.xfSc0000035.11 evm.model.xfSc0000039.2 evm.model.xfSc0000080.21 evm.model.xfSc0001684.3
map04015	Rap1 signaling pathway	0.83412	1	15	79	741	4242	Over	evm.model.Sc0000017.18 evm.model.Sc0000019.34.1 evm.model.xfSc0000039.2 evm.model.xfSc0000080.21 evm.model.xfSc0000178.7 evm.model.xfSc0000184.10 evm.model.xfSc0000346.10 evm.model.xfSc0000396.11 evm.model.xfSc0000478.11 evm.model.xfSc0000570.7.1 evm.model.xfSc0001176.7 evm.model.xfSc0001228.1 evm.model.xfSc0001301.5.1 evm.model.xfSc0001954.3 evm.model.xfSc0003723.1
map03320	PPAR signaling pathway	0.834428	1	7	46	741	4242	Under	evm.model.Sc0000004.9 evm.model.xfSc0000195.4 evm.model.xfSc0000545.14 evm.model.xfSc0001618.1 evm.model.xfSc0002427.5 evm.model.xfSc0003211.2 evm.model.xpSc0185114.37_evm.model.xpSc0185114.38
map00330	Arginine and proline metabolism	0.836916	1	15	93	741	4242	Under	evm.model.Sc0000000.4 evm.model.xfSc0000009.50 evm.model.xfSc0000016.23 evm.model.xfSc0000078.6 evm.model.xfSc0000123.17 evm.model.xfSc0000348.23 evm.model.xfSc0000761.14 evm.model.xfSc0000780.1 evm.model.xfSc0000796.8_evm.model.xfSc0000796.9 evm.model.xfSc0000909.2 evm.model.xfSc0000957.8 evm.model.xfSc0001117.7 evm.model.xfSc0001248.5 evm.model.xfSc0001490.5 evm.model.xfSc0001919.6
map04730	Long-term depression	0.838452	1	6	40	741	4242	Under	evm.model.xfSc0000141.11 evm.model.xfSc0000225.21 evm.model.xfSc0000396.11 evm.model.xfSc0001386.9 evm.model.xfSc0001431.3 evm.model.xfSc0001607.1
map00534	Glycosaminoglycan biosynthesis - heparan sulfate / heparin	0.842133	1	5	34	741	4242	Under	evm.model.xfSc0000017.6 evm.model.xfSc0000158.6 evm.model.xfSc0000163.17 evm.model.xfSc0000244.17 evm.model.xfSc0003662.1
map00630	Glyoxylate and dicarboxylate metabolism	0.842133	1	5	34	741	4242	Under	evm.model.Sc0000080.5 evm.model.xfSc0000143.11 evm.model.xfSc0000622.4 evm.model.xfSc0001635.2 evm.model.xfSc0002003.1
map05166	HTLV-I infection	0.84845	1	21	113	741	4242	Over	evm.model.Sc0000017.18 evm.model.Sc0000019.34.1 evm.model.Sc0000039.8 evm.model.xfSc0000030.26 evm.model.xfSc0000039.2 evm.model.xfSc0000044.54.1 evm.model.xfSc0000048.22 evm.model.xfSc0000056.29 evm.model.xfSc0000080.21 evm.model.xfSc0000319.15 evm.model.xfSc0000353.11 evm.model.xfSc0000564.8 evm.model.xfSc0000648.14 evm.model.xfSc0000751.9 evm.model.xfSc0001012.7 evm.model.xfSc0001099.11 evm.mo…
map05206	MicroRNAs in cancer	0.84845	1	21	113	741	4242	Over	evm.model.Sc0000003.31 evm.model.Sc0000012.23 evm.model.xfSc0000009.50 evm.model.xfSc0000026.20 evm.model.xfSc0000028.18 evm.model.xfSc0000030.26 evm.model.xfSc0000178.7 evm.model.xfSc0000319.15 evm.model.xfSc0000346.10 evm.model.xfSc0000363.3 evm.model.xfSc0000432.10 evm.model.xfSc0000581.22 evm.model.xfSc0000622.12 evm.model.xfSc0000772.6 evm.model.xfSc0000796.8_evm.model.xfSc0000796.9 evm.mode…
map04620	Toll-like receptor signaling pathway	0.856043	1	9	46	741	4242	Over	evm.model.Sc0000006.28 evm.model.xfSc0000045.28 evm.model.xfSc0000170.10 evm.model.xfSc0000319.15 evm.model.xfSc0000478.11 evm.model.xfSc0000570.7.1 evm.model.xfSc0001373.4 evm.model.xfSc0001865.3 evm.model.xfSc0002659.2
map00532	Glycosaminoglycan biosynthesis - chondroitin sulfate / dermatan sulfate	0.870634	1	20	108	741	4242	Over	evm.model.Sc0000001.59 evm.model.xfSc0000002.24 evm.model.xfSc0000012.53 evm.model.xfSc0000013.22 evm.model.xfSc0000021.45 evm.model.xfSc0000101.37 evm.model.xfSc0000120.18 evm.model.xfSc0000140.28 evm.model.xfSc0000141.24 evm.model.xfSc0000161.6 evm.model.xfSc0000163.17 evm.model.xfSc0000317.16 evm.model.xfSc0000335.18 evm.model.xfSc0000500.8 evm.model.xfSc0000639.12 evm.model.xfSc0001860.9 evm.…
map04660	T cell receptor signaling pathway	0.888881	1	8	41	741	4242	Over	evm.model.xfSc0000044.54.1 evm.model.xfSc0000105.4 evm.model.xfSc0000319.15 evm.model.xfSc0000478.11 evm.model.xfSc0000495.17 evm.model.xfSc0001099.11 evm.model.xfSc0001381.2 evm.model.xfSc0001846.3
map04360	Axon guidance	0.894638	1	6	39	741	4242	Under	evm.model.xfSc0000044.54.1 evm.model.xfSc0000105.4 evm.model.xfSc0000178.7 evm.model.xfSc0000623.2 evm.model.xfSc0000772.6 evm.model.xfSc0001099.11
map04144	Endocytosis	0.895209	1	12	74	741	4242	Under	evm.model.Sc0000118.26 evm.model.xfSc0000165.7.1 evm.model.xfSc0000178.7 evm.model.xfSc0000346.10 evm.model.xfSc0000495.17 evm.model.xfSc0000821.5.1 evm.model.xfSc0000912.4 evm.model.xfSc0001176.7 evm.model.xfSc0001228.1 evm.model.xfSc0001301.5.1 evm.model.xfSc0001954.3 evm.model.xfSc0002287.4
map05169	Epstein-Barr virus infection	0.904367	1	16	97	741	4242	Under	evm.model.Sc0000111.10.1 evm.model.Sc0000182.11 evm.model.Sc0000188.3 evm.model.xfSc0000030.26 evm.model.xfSc0000045.28 evm.model.xfSc0000068.8.1 evm.model.xfSc0000170.10 evm.model.xfSc0000225.21 evm.model.xfSc0000319.15 evm.model.xfSc0000478.11 evm.model.xfSc0000570.7.1 evm.model.xfSc0000705.4 evm.model.xfSc0000809.17 evm.model.xfSc0001099.11 evm.model.xfSc0001373.4 evm.model.xfSc0001684.3
map04971	Gastric acid secretion	0.90514	1	17	92	741	4242	Over	evm.model.Sc0000017.18 evm.model.Sc0000019.34.1 evm.model.xfSc0000014.36 evm.model.xfSc0000014.37 evm.model.xfSc0000039.2 evm.model.xfSc0000052.11.1 evm.model.xfSc0000080.21 evm.model.xfSc0000240.25 evm.model.xfSc0000396.11 evm.model.xfSc0000493.25 evm.model.xfSc0000612.2 evm.model.xfSc0000868.8 evm.model.xfSc0000985.28 evm.model.xfSc0001428.6 evm.model.xfSc0001550.4 evm.model.xfSc0001684.3 evm.m…
map00512	Mucin type O-glycan biosynthesis	0.920366	1	9	56	741	4242	Under	evm.model.xfSc0000048.35 evm.model.xfSc0000100.18 evm.model.xfSc0000153.23 evm.model.xfSc0000681.10 evm.model.xfSc0000749.2 evm.model.xfSc0000904.7 evm.model.xfSc0001440.10 evm.model.xfSc0003283.3 evm.model.xpSc0185138.7
map00562	Inositol phosphate metabolism	0.928532	1	13	79	741	4242	Under	evm.model.xfSc0000085.24 evm.model.xfSc0000165.7.1 evm.model.xfSc0000219.7 evm.model.xfSc0000342.1 evm.model.xfSc0000396.11 evm.model.xfSc0000564.9 evm.model.xfSc0000570.2 evm.model.xfSc0000586.1 evm.model.xfSc0000615.5 evm.model.xfSc0000821.5.1 evm.model.xfSc0001024.6 evm.model.xfSc0001224.4 evm.model.xfSc0002287.4
map04064	NF-kappa B signaling pathway	0.93011	1	8	50	741	4242	Under	evm.model.Sc0000006.28 evm.model.Sc0000111.10.1 evm.model.xfSc0000045.28 evm.model.xfSc0000225.21 evm.model.xfSc0000319.15 evm.model.xfSc0001846.3 evm.model.xfSc0001865.3 evm.model.xfSc0002659.2
map05200	Pathways in cancer	0.9332	1	17	102	741	4242	Under	evm.model.Sc0000188.3 evm.model.xfSc0000030.26 evm.model.xfSc0000038.16 evm.model.xfSc0000170.10 evm.model.xfSc0000176.29 evm.model.xfSc0000178.7 evm.model.xfSc0000182.13 evm.model.xfSc0000319.15 evm.model.xfSc0000346.10 evm.model.xfSc0000495.17 evm.model.xfSc0000623.2 evm.model.xfSc0000705.4 evm.model.xfSc0000912.4 evm.model.xfSc0001099.11 evm.model.xfSc0001176.7 evm.model.xfSc0002116.1 evm.mode…
map00051	Fructose and mannose metabolism	0.946804	1	8	42	741	4242	Over	evm.model.Sc0000060.33 evm.model.xfSc0000096.15 evm.model.xfSc0000290.19 evm.model.xfSc0000513.18.1 evm.model.xfSc0000962.5 evm.model.xfSc0001024.6 evm.model.xfSc0002620.1 evm.model.xfSc0002875.2
map05205	Proteoglycans in cancer	0.950471	1	15	90	741	4242	Under	evm.model.Sc0000030.37.1 evm.model.xfSc0000114.12 evm.model.xfSc0000125.13 evm.model.xfSc0000178.7 evm.model.xfSc0000460.14.1 evm.model.xfSc0000478.11 evm.model.xfSc0000495.17 evm.model.xfSc0000623.2 evm.model.xfSc0000772.6 evm.model.xfSc0000812.5 evm.model.xfSc0000812.6 evm.model.xfSc0001589.3 evm.model.xfSc0001684.3 evm.model.xfSc0002542.1 evm.model.xfSc0003230.1
map05160	Hepatitis C	0.957854	1	10	61	741	4242	Under	evm.model.Sc0000182.11 evm.model.xfSc0000045.28 evm.model.xfSc0000170.10 evm.model.xfSc0000319.15 evm.model.xfSc0000478.11 evm.model.xfSc0000597.6 evm.model.xfSc0000809.17 evm.model.xfSc0001099.11 evm.model.xfSc0001373.4 evm.model.xfSc0001386.9
map04068	FoxO signaling pathway	0.961748	1	12	65	741	4242	Over	evm.model.xfSc0000030.26 evm.model.xfSc0000119.23 evm.model.xfSc0000143.11 evm.model.xfSc0000152.17 evm.model.xfSc0000170.10 evm.model.xfSc0000184.10 evm.model.xfSc0000319.15 evm.model.xfSc0000478.11 evm.model.xfSc0000705.4 evm.model.xfSc0000960.11 evm.model.xfSc0001814.7 evm.model.xfSc0002865.4
map03008	Ribosome biogenesis in eukaryotes	0.966519	1	5	32	741	4242	Under	evm.model.Sc0000110.9 evm.model.Sc0000111.10.1 evm.model.xfSc0000243.1 evm.model.xfSc0001436.6 evm.model.xfSc0002179.4
map04024	cAMP signaling pathway	0.979338	1	16	95	741	4242	Under	evm.model.Sc0000017.18 evm.model.Sc0000019.34.1 evm.model.xfSc0000030.26 evm.model.xfSc0000036.10 evm.model.xfSc0000039.2 evm.model.xfSc0000080.21 evm.model.xfSc0000170.10 evm.model.xfSc0000241.7 evm.model.xfSc0000543.5 evm.model.xfSc0000772.6 evm.model.xfSc0000812.5 evm.model.xfSc0000812.6 evm.model.xfSc0001125.13 evm.model.xfSc0001618.1 evm.model.xfSc0001684.3 evm.model.xfSc0003211.2
map04921	Oxytocin signaling pathway	0.993963	1	33	192	741	4242	Under	evm.model.Sc0000017.18 evm.model.Sc0000019.34.1 evm.model.Sc0000028.37 evm.model.xfSc0000014.36 evm.model.xfSc0000014.37 evm.model.xfSc0000039.2 evm.model.xfSc0000044.54.1 evm.model.xfSc0000052.11.1 evm.model.xfSc0000080.21 evm.model.xfSc0000104.22 evm.model.xfSc0000119.23 evm.model.xfSc0000141.11 evm.model.xfSc0000240.25 evm.model.xfSc0000241.7 evm.model.xfSc0000396.11 evm.model.xfSc0000493.25 e…
map00410	beta-Alanine metabolism	0.996355	1	7	43	741	4242	Under	evm.model.Sc0000000.30 evm.model.xfSc0000016.23 evm.model.xfSc0000123.17 evm.model.xfSc0000195.4 evm.model.xfSc0000761.14 evm.model.xfSc0000831.6 evm.model.xfSc0001862.6
map05202	Transcriptional misregulation in cancer	1	1	10	60	741	4242	Under	evm.model.Sc0000030.37.1 evm.model.Sc0000188.3 evm.model.xfSc0000125.13 evm.model.xfSc0000163.7 evm.model.xfSc0000178.7 evm.model.xfSc0000212.2 evm.model.xfSc0000585.2 evm.model.xfSc0000585.4 evm.model.xfSc0000623.2 evm.model.xfSc0001228.1
map05120	Epithelial cell signaling in Helicobacter pylori infection	1	1	10	59	741	4242	Under	evm.model.Sc0000157.3 evm.model.xfSc0000170.10 evm.model.xfSc0000178.7 evm.model.xfSc0000225.21 evm.model.xfSc0000243.6 evm.model.xfSc0000319.15 evm.model.xfSc0000415.16 evm.model.xfSc0000436.12 evm.model.xfSc0000478.11 evm.model.xfSc0006839.1
map04151	PI3K-Akt signaling pathway	1	1	19	106	741	4242	Over	evm.model.xfSc0000114.12 evm.model.xfSc0000119.23 evm.model.xfSc0000178.7 evm.model.xfSc0000182.13 evm.model.xfSc0000184.10 evm.model.xfSc0000319.15 evm.model.xfSc0000346.10 evm.model.xfSc0000460.14.1 evm.model.xfSc0000623.2 evm.model.xfSc0000705.4 evm.model.xfSc0001099.11 evm.model.xfSc0001176.7 evm.model.xfSc0001228.1 evm.model.xfSc0001386.9 evm.model.xfSc0001954.3 evm.model.xfSc0002116.1 evm.m…
map00860	Porphyrin and chlorophyll metabolism	1	1	8	46	741	4242	Under	evm.model.xfSc0000021.1 evm.model.xfSc0000025.38 evm.model.xfSc0000149.1 evm.model.xfSc0000700.9 evm.model.xfSc0000742.9 evm.model.xfSc0001771.10 evm.model.xfSc0001771.8 evm.model.xfSc0001771.9
map00650	Butanoate metabolism	1	1	6	35	741	4242	Under	evm.model.Sc0000001.19 evm.model.Sc0000003.5 evm.model.xfSc0000048.34 evm.model.xfSc0000098.8 evm.model.xfSc0000831.6 evm.model.xfSc0001635.2
map03013	RNA transport	1	1	5	30	741	4242	Under	evm.model.Sc0000110.9 evm.model.xfSc0000002.62 evm.model.xfSc0000102.25 evm.model.xfSc0001436.6 evm.model.xfSc0001455.6
map00592	alpha-Linolenic acid metabolism	1	1	5	29	741	4242	Under	evm.model.xfSc0000000.6 evm.model.xfSc0000141.11 evm.model.xfSc0000545.14 evm.model.xfSc0001618.1 evm.model.xfSc0003211.2
map04662	B cell receptor signaling pathway	1	1	5	29	741	4242	Under	evm.model.xfSc0000044.54.1 evm.model.xfSc0000225.21 evm.model.xfSc0000319.15 evm.model.xfSc0001099.11 evm.model.xfSc0001846.3
map04920	Adipocytokine signaling pathway	1	1	5	29	741	4242	Under	evm.model.Sc0000028.37 evm.model.xfSc0000119.23 evm.model.xfSc0000170.10 evm.model.xfSc0000319.15 evm.model.xfSc0002865.4
map00740	Riboflavin metabolism	1	1	6	33	741	4242	Over	evm.model.xfSc0000184.25 evm.model.xfSc0000234.6 evm.model.xfSc0000485.10 evm.model.xfSc0000485.13 evm.model.xfSc0000732.10 evm.model.xfSc0001436.5
map04918	Thyroid hormone synthesis	1	1	7	38	741	4242	Over	evm.model.Sc0000017.18 evm.model.Sc0000019.34.1 evm.model.xfSc0000039.2 evm.model.xfSc0000080.21 evm.model.xfSc0000396.11 evm.model.xfSc0001297.4 evm.model.xfSc0001684.3
map04975	Fat digestion and absorption	1	1	7	40	741	4242	Over	evm.model.xfSc0000000.6 evm.model.xfSc0000017.22 evm.model.xfSc0000254.4 evm.model.xfSc0001490.5 evm.model.xfSc0001616.5 evm.model.xfSc0002372.3 evm.model.xfSc0002756.2
map00590	Arachidonic acid metabolism	1	1	16	93	741	4242	Under	evm.model.xfSc0000000.6 evm.model.xfSc0000047.19 evm.model.xfSc0000075.23 evm.model.xfSc0000081.26 evm.model.xfSc0000128.2 evm.model.xfSc0000140.1 evm.model.xfSc0000141.11 evm.model.xfSc0000179.2.1 evm.model.xfSc0000307.7 evm.model.xfSc0000472.2 evm.model.xfSc0000649.14 evm.model.xfSc0000836.13 evm.model.xfSc0000985.7 evm.model.xfSc0001152.7 evm.model.xfSc0001297.4 evm.model.xfSc0001663.5
map04020	Calcium signaling pathway	1	1	21	121	741	4242	Under	evm.model.Sc0000017.18 evm.model.Sc0000019.34.1 evm.model.Sc0000039.24 evm.model.xfSc0000014.36 evm.model.xfSc0000014.37 evm.model.xfSc0000036.10 evm.model.xfSc0000039.2 evm.model.xfSc0000044.54.1 evm.model.xfSc0000052.11.1 evm.model.xfSc0000080.21 evm.model.xfSc0000240.25 evm.model.xfSc0000396.11 evm.model.xfSc0000493.25 evm.model.xfSc0000612.2 evm.model.xfSc0000868.8 evm.model.xfSc0000985.28 ev…
map04110	Cell cycle	1	1	22	126	741	4242	Under	evm.model.Sc0000039.8 evm.model.Sc0000188.3 evm.model.xfSc0000030.26 evm.model.xfSc0000048.22 evm.model.xfSc0000056.29 evm.model.xfSc0000074.5 evm.model.xfSc0000179.14 evm.model.xfSc0000229.5 evm.model.xfSc0000353.11 evm.model.xfSc0000468.9 evm.model.xfSc0000564.8 evm.model.xfSc0000705.4 evm.model.xfSc0000751.9 evm.model.xfSc0001034.6 evm.model.xfSc0001099.11 evm.model.xfSc0001302.11 evm.model.xf…
map00591	Linoleic acid metabolism	1	1	8	45	741	4242	Over	evm.model.xfSc0000000.6 evm.model.xfSc0000050.6 evm.model.xfSc0000140.1 evm.model.xfSc0000141.11 evm.model.xfSc0000472.2 evm.model.xfSc0001152.7 evm.model.xfSc0001172.1 evm.model.xfSc0001663.5
map04022	cGMP-PKG signaling pathway	1	1	30	173	741	4242	Under	evm.model.Sc0000017.18 evm.model.Sc0000019.34.1 evm.model.Sc0000039.24 evm.model.xfSc0000014.36 evm.model.xfSc0000014.37 evm.model.xfSc0000036.10 evm.model.xfSc0000039.2 evm.model.xfSc0000044.54.1 evm.model.xfSc0000052.11.1 evm.model.xfSc0000080.21 evm.model.xfSc0000184.10 evm.model.xfSc0000240.25 evm.model.xfSc0000241.7 evm.model.xfSc0000396.11 evm.model.xfSc0000432.10 evm.model.xfSc0000493.25 e…
map00361	Chlorocyclohexane and chlorobenzene degradation	1	1	1	5	741	4242	Over	evm.model.xfSc0002923.2
map00524	Neomycin, kanamycin and gentamicin biosynthesis	1	1	1	6	741	4242	Under	evm.model.xfSc0000513.18.1
map00563	Glycosylphosphatidylinositol (GPI)-anchor biosynthesis	1	1	5	28	741	4242	Over	evm.model.xfSc0000103.6 evm.model.xfSc0000291.8 evm.model.xfSc0000595.1 evm.model.xfSc0001779.4_evm.model.xfSc0001779.6 evm.model.xfSc0002186.2
map00670	One carbon pool by folate	1	1	3	20	741	4242	Under	evm.model.xfSc0000127.20_evm.model.xfSc0000127.21 evm.model.xfSc0000405.12 evm.model.xfSc0002182.5
map00750	Vitamin B6 metabolism	1	1	2	11	741	4242	Over	evm.model.xfSc0000007.45 evm.model.xfSc0001402.3
map00906	Carotenoid biosynthesis	1	1	2	13	741	4242	Under	evm.model.xfSc0002358.7 evm.model.xfSc0002833.3
map03030	DNA replication	1	1	4	25	741	4242	Under	evm.model.Sc0000011.16 evm.model.xfSc0000273.25 evm.model.xfSc0001012.7 evm.model.xfSc0001034.6
map03440	Homologous recombination	1	1	3	19	741	4242	Under	evm.model.Sc0000072.1 evm.model.xfSc0001000.9 evm.model.xfSc0001603.9
map04122	Sulfur relay system	1	1	4	23	741	4242	Under	evm.model.xfSc0000064.22 evm.model.xfSc0000069.2.2 evm.model.xfSc0000096.20 evm.model.xfSc0001237.6
map04330	Notch signaling pathway	1	1	3	17	741	4242	Over	evm.model.Sc0000157.3 evm.model.Sc0000188.3 evm.model.xfSc0000030.26
map04626	Plant-pathogen interaction	1	1	4	25	741	4242	Under	evm.model.xfSc0000918.12 evm.model.xfSc0001893.2 evm.model.xfSc0002139.4 evm.model.xpSc0185131.2_evm.model.xpSc0185131.3
map04670	Leukocyte transendothelial migration	1	1	3	17	741	4242	Over	evm.model.xfSc0000478.11 evm.model.xfSc0000623.2 evm.model.xfSc0000772.6
map04740	Olfactory transduction	1	1	2	12	741	4242	Under	evm.model.xfSc0001607.1 evm.model.xfSc0001684.3
map04964	Proximal tubule bicarbonate reclamation	1	1	4	22	741	4242	Over	evm.model.xfSc0000009.50 evm.model.xfSc0000622.4 evm.model.xfSc0000796.8_evm.model.xfSc0000796.9 evm.model.xfSc0000866.8
map05020	Prion diseases	1	1	2	14	741	4242	Under	evm.model.xfSc0000625.2 evm.model.xfSc0001684.3
map05030	Cocaine addiction	1	1	2	15	741	4242	Under	evm.model.xfSc0001684.3 evm.model.xfSc0001933.1
map05143	African trypanosomiasis	1	1	1	6	741	4242	Under	evm.model.xfSc0000396.11
map05210	Colorectal cancer	1	1	4	25	741	4242	Under	evm.model.xfSc0000170.10 evm.model.xfSc0000182.13 evm.model.xfSc0001099.11 evm.model.xfSc0002116.1
map05216	Thyroid cancer	1	1	1	10	741	4242	Under	evm.model.xfSc0000912.4
map05222	Small cell lung cancer	1	1	5	28	741	4242	Over	evm.model.xfSc0000182.13 evm.model.xfSc0000319.15 evm.model.xfSc0000623.2 evm.model.xfSc0000705.4 evm.model.xfSc0002116.1
map05416	Viral myocarditis	1	1	2	15	741	4242	Under	evm.model.xfSc0000182.13 evm.model.xfSc0002116.1

## Sheet: Or & Zs
MapID	MapTitle	Pvalue	AdjustedPv	x	y	n	N	EnrichDirect	GeneIDs
map05010	Alzheimer's disease	0.000139501	0.0410132	18	55	597	4242	Over	evm.model.Sc0000024.12.1 evm.model.Sc0000024.13_evm.model.Sc0000024.12 evm.model.Sc0000039.24 evm.model.Sc0000157.3 evm.model.xfSc0000044.54.1 evm.model.xfSc0000102.17 evm.model.xfSc0000182.13 evm.model.xfSc0000396.11 evm.model.xfSc0000436.12 evm.model.xfSc0000520.3 evm.model.xfSc0000624.2 evm.model.xfSc0000809.17 evm.model.xfSc0001099.11 evm.model.xfSc0001538.2 evm.model.xfSc0002116.1 evm.model.…
map04340	Hedgehog signaling pathway	0.000436335	0.0641413	6	9	597	4242	Over	evm.model.Sc0000024.17 evm.model.xfSc0000086.1 evm.model.xfSc0000632.4 evm.model.xfSc0000709.5.1 evm.model.xfSc0001099.11 evm.model.xfSc0001684.3
map04310	Wnt signaling pathway	0.000803058	0.0786997	9	20	597	4242	Over	evm.model.Sc0000111.10.1 evm.model.xfSc0000030.26 evm.model.xfSc0000044.54.1 evm.model.xfSc0000170.10 evm.model.xfSc0000396.11 evm.model.xfSc0000632.4 evm.model.xfSc0000709.5.1 evm.model.xfSc0001099.11 evm.model.xfSc0001684.3
map04390	Hippo signaling pathway	0.00147448	0.107561	7	14	597	4242	Over	evm.model.Sc0000012.23 evm.model.xfSc0000086.1 evm.model.xfSc0000098.27_evm.model.xfSc0000098.28 evm.model.xfSc0000812.5 evm.model.xfSc0001099.11 evm.model.xfSc0001301.5.1 evm.model.xfSc0001386.9
map04350	TGF-beta signaling pathway	0.00182926	0.107561	9	22	597	4242	Over	evm.model.Sc0000012.23 evm.model.xfSc0000030.26 evm.model.xfSc0000098.27_evm.model.xfSc0000098.28 evm.model.xfSc0000114.12 evm.model.xfSc0000460.14.1 evm.model.xfSc0000772.6 evm.model.xfSc0001034.7 evm.model.xfSc0001386.9 evm.model.xfSc0002542.1
map04261	Adrenergic signaling in cardiomyocytes	0.00303896	0.117373	11	32	597	4242	Over	evm.model.Sc0000017.18 evm.model.Sc0000019.34.1 evm.model.xfSc0000036.10 evm.model.xfSc0000039.2 evm.model.xfSc0000080.21 evm.model.xfSc0000396.11 evm.model.xfSc0000478.11 evm.model.xfSc0000770.6 evm.model.xfSc0000812.5 evm.model.xfSc0001386.9 evm.model.xfSc0001684.3
map04728	Dopaminergic synapse	0.00339625	0.117373	10	28	597	4242	Over	evm.model.xfSc0000044.54.1 evm.model.xfSc0000170.10 evm.model.xfSc0000396.11 evm.model.xfSc0000478.11 evm.model.xfSc0000770.6 evm.model.xfSc0000812.5 evm.model.xfSc0001099.11 evm.model.xfSc0001386.9 evm.model.xfSc0001684.3 evm.model.xfSc0001933.1
map04932	Non-alcoholic fatty liver disease (NAFLD)	0.00394138	0.117373	12	38	597	4242	Over	evm.model.Sc0000217.5 evm.model.xfSc0000102.17 evm.model.xfSc0000170.10 evm.model.xfSc0000184.10 evm.model.xfSc0000319.15 evm.model.xfSc0000624.2 evm.model.xfSc0000770.6 evm.model.xfSc0000809.17 evm.model.xfSc0001099.11 evm.model.xfSc0001421.7 evm.model.xfSc0001538.2 evm.model.xfSc0002778.5
map04114	Oocyte meiosis	0.00399229	0.117373	11	33	597	4242	Over	evm.model.Sc0000017.18 evm.model.Sc0000019.34.1 evm.model.xfSc0000039.2 evm.model.xfSc0000044.54.1 evm.model.xfSc0000080.21 evm.model.xfSc0000229.5 evm.model.xfSc0000705.4 evm.model.xfSc0000812.5 evm.model.xfSc0001386.9 evm.model.xfSc0001684.3 evm.model.xfSc0001814.7
map04914	Progesterone-mediated oocyte maturation	0.00399229	0.117373	11	33	597	4242	Over	evm.model.Sc0000017.18 evm.model.Sc0000019.34.1 evm.model.xfSc0000039.2 evm.model.xfSc0000080.21 evm.model.xfSc0000170.10 evm.model.xfSc0000229.5 evm.model.xfSc0000478.11 evm.model.xfSc0000705.4 evm.model.xfSc0000770.6 evm.model.xfSc0001684.3 evm.model.xfSc0001814.7
map04750	Inflammatory mediator regulation of TRP channels	0.00527659	0.141029	16	58	597	4242	Over	evm.model.Sc0000017.18 evm.model.Sc0000019.34.1 evm.model.xfSc0000019.11 evm.model.xfSc0000039.2 evm.model.xfSc0000080.21 evm.model.xfSc0000140.1 evm.model.xfSc0000141.11 evm.model.xfSc0000170.10 evm.model.xfSc0000396.11 evm.model.xfSc0000472.2 evm.model.xfSc0000478.11 evm.model.xfSc0000790.15 evm.model.xfSc0000812.5 evm.model.xfSc0001663.5 evm.model.xfSc0001684.3 evm.model.xfSc0005379.1
map04210	Apoptosis	0.00666419	0.154179	16	59	597	4242	Over	evm.model.Sc0000024.12.1 evm.model.Sc0000024.13_evm.model.Sc0000024.12 evm.model.xfSc0000044.54.1 evm.model.xfSc0000045.28 evm.model.xfSc0000102.17 evm.model.xfSc0000182.13 evm.model.xfSc0000319.15 evm.model.xfSc0000624.2 evm.model.xfSc0000770.6 evm.model.xfSc0001538.2 evm.model.xfSc0001684.3 evm.model.xfSc0001865.3 evm.model.xfSc0002116.1 evm.model.xfSc0002116.4 evm.model.xfSc0002778.5 evm.model…
map05014	Amyotrophic lateral sclerosis (ALS)	0.00681745	0.154179	9	26	597	4242	Over	evm.model.Sc0000217.5 evm.model.xfSc0000044.54.1 evm.model.xfSc0000143.11 evm.model.xfSc0000182.13 evm.model.xfSc0000478.11 evm.model.xfSc0001421.7 evm.model.xfSc0002116.1 evm.model.xfSc0002116.4 evm.model.xfSc0002844.2
map05134	Legionellosis	0.00761318	0.159877	8	22	597	4242	Over	evm.model.xfSc0000102.17 evm.model.xfSc0000182.13 evm.model.xfSc0000624.2 evm.model.xfSc0001538.2 evm.model.xfSc0002116.1 evm.model.xfSc0002116.4 evm.model.xfSc0002778.5 evm.model.xfSc0002844.2
map04010	MAPK signaling pathway	0.0152668	0.270235	22	95	597	4242	Over	evm.model.Sc0000003.33 evm.model.Sc0000026.30 evm.model.Sc0000217.5 evm.model.xfSc0000019.11 evm.model.xfSc0000044.54.1 evm.model.xfSc0000064.3 evm.model.xfSc0000141.11 evm.model.xfSc0000170.10 evm.model.xfSc0000251.10 evm.model.xfSc0000258.15 evm.model.xfSc0000319.15 evm.model.xfSc0000346.10 evm.model.xfSc0000478.11 evm.model.xfSc0000529.3 evm.model.xfSc0000648.14 evm.model.xfSc0000770.6 evm.mod…
map04724	Glutamatergic synapse	0.0157689	0.270235	11	38	597	4242	Over	evm.model.Sc0000017.18 evm.model.Sc0000019.34.1 evm.model.xfSc0000009.50 evm.model.xfSc0000019.11 evm.model.xfSc0000039.2 evm.model.xfSc0000044.54.1 evm.model.xfSc0000080.21 evm.model.xfSc0000141.11 evm.model.xfSc0000396.11 evm.model.xfSc0000796.8_evm.model.xfSc0000796.9 evm.model.xfSc0001684.3
map04062	Chemokine signaling pathway	0.0163287	0.270235	12	43	597	4242	Over	evm.model.Sc0000017.18 evm.model.Sc0000019.34.1 evm.model.xfSc0000039.2 evm.model.xfSc0000080.21 evm.model.xfSc0000225.21 evm.model.xfSc0000319.15 evm.model.xfSc0000396.11 evm.model.xfSc0000623.2 evm.model.xfSc0000770.6 evm.model.xfSc0000772.6 evm.model.xfSc0001099.11 evm.model.xfSc0001684.3
map00230	Purine metabolism	0.016545	0.270235	19	225	597	4242	Under	evm.model.Sc0000017.18 evm.model.Sc0000019.34.1 evm.model.xfSc0000039.2 evm.model.xfSc0000080.21 evm.model.xfSc0000207.20 evm.model.xfSc0000241.7 evm.model.xfSc0000251.16 evm.model.xfSc0000353.16 evm.model.xfSc0000400.14 evm.model.xfSc0000513.16 evm.model.xfSc0000518.9 evm.model.xfSc0000821.2 evm.model.xfSc0000991.9 evm.model.xfSc0001012.7 evm.model.xfSc0001431.3 evm.model.xfSc0001476.1 evm.model…
map04911	Insulin secretion	0.0236805	0.366425	6	17	597	4242	Over	evm.model.Sc0000017.18 evm.model.Sc0000019.34.1 evm.model.xfSc0000039.2 evm.model.xfSc0000080.21 evm.model.xfSc0000396.11 evm.model.xfSc0001684.3
map03450	Non-homologous end-joining	0.0257714	0.378839	1	49	597	4242	Under	evm.model.xfSc0001500.11
map00240	Pyrimidine metabolism	0.0295142	0.413198	8	118	597	4242	Under	evm.model.Sc0000042.2 evm.model.xfSc0000168.7 evm.model.xfSc0000207.20 evm.model.xfSc0000691.6.1 evm.model.xfSc0000821.2 evm.model.xfSc0001012.7 evm.model.xfSc0001111.9 evm.model.xfSc0002232.4
map04723	Retrograde endocannabinoid signaling	0.0358438	0.442342	9	32	597	4242	Over	evm.model.Sc0000017.18 evm.model.Sc0000019.34.1 evm.model.xfSc0000039.2 evm.model.xfSc0000080.21 evm.model.xfSc0000170.10 evm.model.xfSc0000179.13 evm.model.xfSc0000396.11 evm.model.xfSc0000478.11 evm.model.xfSc0001684.3
map04913	Ovarian steroidogenesis	0.0370968	0.442342	16	68	597	4242	Over	evm.model.Sc0000017.18 evm.model.Sc0000019.34.1 evm.model.xfSc0000019.11 evm.model.xfSc0000039.2 evm.model.xfSc0000075.23 evm.model.xfSc0000080.21 evm.model.xfSc0000128.2 evm.model.xfSc0000140.1 evm.model.xfSc0000141.11 evm.model.xfSc0000184.10 evm.model.xfSc0000472.2 evm.model.xfSc0000649.14 evm.model.xfSc0001663.5 evm.model.xfSc0001684.3 evm.model.xfSc0002387.2 evm.model.xfSc0005379.1
map04912	GnRH signaling pathway	0.0376025	0.442342	13	52	597	4242	Over	evm.model.Sc0000017.18 evm.model.Sc0000019.34.1 evm.model.xfSc0000019.11 evm.model.xfSc0000039.2 evm.model.xfSc0000064.3 evm.model.xfSc0000080.21 evm.model.xfSc0000141.11 evm.model.xfSc0000170.10 evm.model.xfSc0000258.15 evm.model.xfSc0000396.11 evm.model.xfSc0000478.11 evm.model.xfSc0000648.14 evm.model.xfSc0001684.3
map01220	Degradation of aromatic compounds	0.0398907	0.442342	3	6	597	4242	Over	evm.model.xfSc0000304.28 evm.model.xfSc0000686.5 evm.model.xfSc0002923.2
map05145	Toxoplasmosis	0.0401401	0.442342	17	74	597	4242	Over	evm.model.xfSc0000075.23 evm.model.xfSc0000128.2 evm.model.xfSc0000170.10 evm.model.xfSc0000182.13 evm.model.xfSc0000319.15 evm.model.xfSc0000478.11 evm.model.xfSc0000649.14 evm.model.xfSc0000770.6 evm.model.xfSc0000918.12 evm.model.xfSc0001021.8 evm.model.xfSc0001865.3 evm.model.xfSc0001893.2 evm.model.xfSc0002116.1 evm.model.xfSc0002116.4 evm.model.xfSc0002139.4 evm.model.xfSc0002844.2 evm.mode…
map04530	Tight junction	0.0406232	0.442342	6	19	597	4242	Over	evm.model.Sc0000111.10.1 evm.model.xfSc0000251.10 evm.model.xfSc0000770.6 evm.model.xfSc0000790.15 evm.model.xfSc0001301.5.1 evm.model.xfSc0001386.9
map00310	Lysine degradation	0.0460879	0.475532	4	74	597	4242	Under	evm.model.xfSc0000016.23 evm.model.xfSc0000066.35 evm.model.xfSc0001635.2 evm.model.xfSc0035236.1
map01040	Biosynthesis of unsaturated fatty acids	0.0485237	0.475532	8	28	597	4242	Over	evm.model.xfSc0000088.20 evm.model.xfSc0000400.20 evm.model.xfSc0000545.14 evm.model.xfSc0000909.13 evm.model.xfSc0001618.1 evm.model.xfSc0002427.5 evm.model.xfSc0003211.2 evm.model.xpSc0185114.37_evm.model.xpSc0185114.38
map05222	Small cell lung cancer	0.0485237	0.475532	8	28	597	4242	Over	evm.model.xfSc0000182.13 evm.model.xfSc0000319.15 evm.model.xfSc0000623.2 evm.model.xfSc0000705.4 evm.model.xfSc0000770.6 evm.model.xfSc0002116.1 evm.model.xfSc0002116.4 evm.model.xfSc0002844.2
map04070	Phosphatidylinositol signaling system	0.0527474	0.50025	5	82	597	4242	Under	evm.model.xfSc0000219.7 evm.model.xfSc0000396.11 evm.model.xfSc0000586.1 evm.model.xfSc0000821.5.1 evm.model.xfSc0002486.4
map05131	Shigellosis	0.0566956	0.520891	4	11	597	4242	Over	evm.model.xfSc0000170.10 evm.model.xfSc0000319.15 evm.model.xfSc0000478.11 evm.model.xfSc0000772.6
map00100	Steroid biosynthesis	0.0607544	0.541267	8	30	597	4242	Over	evm.model.Sc0000005.19 evm.model.xfSc0000051.30 evm.model.xfSc0000186.22 evm.model.xfSc0000216.15 evm.model.xfSc0000251.14 evm.model.xfSc0001424.3 evm.model.xfSc0001588.2 evm.model.xfSc0001588.3
map04917	Prolactin signaling pathway	0.0626388	0.541642	5	16	597	4242	Over	evm.model.xfSc0000170.10 evm.model.xfSc0000478.11 evm.model.xfSc0000770.6 evm.model.xfSc0001099.11 evm.model.xfSc0001933.1
map00970	Aminoacyl-tRNA biosynthesis	0.0665778	0.555511	16	72	597	4242	Over	evm.model.Sc0000082.19 evm.model.xfSc0000016.37 evm.model.xfSc0000028.23 evm.model.xfSc0000045.33 evm.model.xfSc0000077.30 evm.model.xfSc0000143.12 evm.model.xfSc0000291.7 evm.model.xfSc0000319.8 evm.model.xfSc0000530.17_evm.model.xfSc0000530.18 evm.model.xfSc0000697.8 evm.model.xfSc0000735.3 evm.model.xfSc0000918.6 evm.model.xfSc0000979.2 evm.model.xfSc0002023.5 evm.model.xfSc0002023.7 evm.model…
map05133	Pertussis	0.0680218	0.555511	7	24	597	4242	Over	evm.model.xfSc0000102.17 evm.model.xfSc0000170.10 evm.model.xfSc0000478.11 evm.model.xfSc0000624.2 evm.model.xfSc0001538.2 evm.model.xfSc0001865.3 evm.model.xfSc0002778.5
map04916	Melanogenesis	0.0725265	0.556955	11	45	597	4242	Over	evm.model.Sc0000017.18 evm.model.Sc0000019.34.1 evm.model.xfSc0000030.26 evm.model.xfSc0000039.2 evm.model.xfSc0000080.21 evm.model.xfSc0000396.11 evm.model.xfSc0000485.10 evm.model.xfSc0000732.10 evm.model.xfSc0001099.11 evm.model.xfSc0001436.5 evm.model.xfSc0001684.3
map04727	GABAergic synapse	0.0738818	0.556955	7	25	597	4242	Over	evm.model.Sc0000017.18 evm.model.Sc0000019.34.1 evm.model.xfSc0000009.50 evm.model.xfSc0000039.2 evm.model.xfSc0000080.21 evm.model.xfSc0000796.8_evm.model.xfSc0000796.9 evm.model.xfSc0001684.3
map05210	Colorectal cancer	0.0738818	0.556955	7	25	597	4242	Over	evm.model.xfSc0000170.10 evm.model.xfSc0000182.13 evm.model.xfSc0000770.6 evm.model.xfSc0001099.11 evm.model.xfSc0002116.1 evm.model.xfSc0002116.4 evm.model.xfSc0002844.2
map00604	Glycosphingolipid biosynthesis - ganglio series	0.0788715	0.568232	5	17	597	4242	Over	evm.model.xfSc0000182.16 evm.model.xfSc0000283.15 evm.model.xfSc0000634.1 evm.model.xfSc0000859.13 evm.model.xfSc0001338.2
map00980	Metabolism of xenobiotics by cytochrome P450	0.0810286	0.568232	18	85	597	4242	Over	evm.model.Sc0000001.24 evm.model.Sc0000019.29 evm.model.xfSc0000082.37 evm.model.xfSc0000126.18 evm.model.xfSc0000235.8 evm.model.xfSc0000304.28 evm.model.xfSc0000517.16 evm.model.xfSc0000630.10 evm.model.xfSc0000700.9 evm.model.xfSc0000742.9 evm.model.xfSc0000922.9 evm.model.xfSc0001332.7 evm.model.xfSc0001771.10 evm.model.xfSc0001771.8 evm.model.xfSc0001771.9 evm.model.xfSc0002387.2 evm.model.x…
map04970	Salivary secretion	0.0811761	0.568232	9	35	597	4242	Over	evm.model.Sc0000017.18 evm.model.Sc0000019.34.1 evm.model.xfSc0000036.10 evm.model.xfSc0000039.2 evm.model.xfSc0000080.21 evm.model.xfSc0000396.11 evm.model.xfSc0001431.3 evm.model.xfSc0001607.1 evm.model.xfSc0001684.3
map04962	Vasopressin-regulated water reabsorption	0.0900326	0.591742	3	8	597	4242	Over	evm.model.Sc0000017.18 evm.model.Sc0000019.34.1 evm.model.xfSc0001684.3
map00062	Fatty acid elongation	0.0908723	0.591742	7	27	597	4242	Over	evm.model.xfSc0000088.20 evm.model.xfSc0000121.2 evm.model.xfSc0000189.14 evm.model.xfSc0000400.17 evm.model.xfSc0000400.18 evm.model.xfSc0000400.20 evm.model.xfSc0000909.13
map01230	Biosynthesis of amino acids	0.0923799	0.591742	19	92	597	4242	Over	evm.model.xfSc0000060.27 evm.model.xfSc0000120.26 evm.model.xfSc0000127.20_evm.model.xfSc0000127.21 evm.model.xfSc0000176.12 evm.model.xfSc0000336.8 evm.model.xfSc0000348.23 evm.model.xfSc0000350.2.1 evm.model.xfSc0000580.12 evm.model.xfSc0000592.8 evm.model.xfSc0000891.7 evm.model.xfSc0000957.12 evm.model.xfSc0001024.6 evm.model.xfSc0001136.7 evm.model.xfSc0001402.3 evm.model.xfSc0001490.5 evm.m…
map01200	Carbon metabolism	0.0941346	0.591742	25	128	597	4242	Over	evm.model.Sc0000003.41 evm.model.Sc0000080.5 evm.model.Sc0000086.3 evm.model.xfSc0000023.8 evm.model.xfSc0000048.34 evm.model.xfSc0000060.27 evm.model.xfSc0000120.26 evm.model.xfSc0000176.29 evm.model.xfSc0000336.8 evm.model.xfSc0000350.2.1 evm.model.xfSc0000439.31 evm.model.xfSc0000485.19_evm.model.xfSc0000485.20 evm.model.xfSc0000513.18.1 evm.model.xfSc0000580.12 evm.model.xfSc0000618.6 evm.mod…
map04152	AMPK signaling pathway	0.0945983	0.591742	15	69	597	4242	Over	evm.model.xfSc0000035.11 evm.model.xfSc0000093.22 evm.model.xfSc0000104.22 evm.model.xfSc0000114.12 evm.model.xfSc0000184.10 evm.model.xfSc0000460.14.1 evm.model.xfSc0000570.15.1 evm.model.xfSc0000770.6 evm.model.xfSc0000960.11 evm.model.xfSc0001244.4 evm.model.xfSc0001386.9 evm.model.xfSc0001610.4 evm.model.xfSc0002427.5 evm.model.xfSc0002542.1 evm.model.xpSc0185114.37_evm.model.xpSc0185114.38
map05152	Tuberculosis	0.10124	0.609684	11	47	597	4242	Over	evm.model.xfSc0000030.26 evm.model.xfSc0000044.54.1 evm.model.xfSc0000170.10 evm.model.xfSc0000182.13 evm.model.xfSc0000216.15 evm.model.xfSc0000478.11 evm.model.xfSc0000770.6 evm.model.xfSc0001865.3 evm.model.xfSc0002116.1 evm.model.xfSc0002116.4 evm.model.xfSc0002844.2
map04370	VEGF signaling pathway	0.109486	0.609684	10	42	597	4242	Over	evm.model.xfSc0000019.11 evm.model.xfSc0000044.54.1 evm.model.xfSc0000141.11 evm.model.xfSc0000182.13 evm.model.xfSc0000478.11 evm.model.xfSc0000623.2 evm.model.xfSc0000770.6 evm.model.xfSc0002116.1 evm.model.xfSc0002116.4 evm.model.xfSc0002844.2
map00680	Methane metabolism	0.112841	0.609684	6	22	597	4242	Over	evm.model.Sc0000003.41 evm.model.xfSc0000060.27 evm.model.xfSc0000350.2.1 evm.model.xfSc0000580.12 evm.model.xfSc0000618.6 evm.model.xfSc0003552.1
map01210	2-Oxocarboxylic acid metabolism	0.112841	0.609684	6	22	597	4242	Over	evm.model.xfSc0000120.26 evm.model.xfSc0000176.12 evm.model.xfSc0000336.8 evm.model.xfSc0001136.7 evm.model.xfSc0001490.5 evm.model.xfSc0002003.1
map04151	PI3K-Akt signaling pathway	0.114347	0.609684	21	106	597	4242	Over	evm.model.xfSc0000114.12 evm.model.xfSc0000178.7 evm.model.xfSc0000182.13 evm.model.xfSc0000184.10 evm.model.xfSc0000319.15 evm.model.xfSc0000346.10 evm.model.xfSc0000460.14.1 evm.model.xfSc0000623.2 evm.model.xfSc0000705.4 evm.model.xfSc0000770.6 evm.model.xfSc0001099.11 evm.model.xfSc0001174.2 evm.model.xfSc0001176.7 evm.model.xfSc0001228.1 evm.model.xfSc0001386.9 evm.model.xfSc0001954.3 evm.mo…
map00410	beta-Alanine metabolism	0.117477	0.609684	2	43	597	4242	Under	evm.model.Sc0000000.30 evm.model.xfSc0000016.23
map04540	Gap junction	0.118016	0.609684	11	48	597	4242	Over	evm.model.Sc0000017.18 evm.model.Sc0000019.34.1 evm.model.xfSc0000039.2 evm.model.xfSc0000080.21 evm.model.xfSc0000086.1 evm.model.xfSc0000258.15 evm.model.xfSc0000396.11 evm.model.xfSc0000529.3 evm.model.xfSc0001431.3 evm.model.xfSc0001607.1 evm.model.xfSc0001684.3
map04611	Platelet activation	0.120364	0.609684	26	137	597	4242	Over	evm.model.Sc0000017.18 evm.model.Sc0000019.34.1 evm.model.xfSc0000014.37 evm.model.xfSc0000019.11 evm.model.xfSc0000039.2 evm.model.xfSc0000052.11.1 evm.model.xfSc0000080.21 evm.model.xfSc0000141.11 evm.model.xfSc0000225.21 evm.model.xfSc0000240.25 evm.model.xfSc0000396.11 evm.model.xfSc0000478.11 evm.model.xfSc0000493.25 evm.model.xfSc0000612.2 evm.model.xfSc0000770.6 evm.model.xfSc0000772.6 evm…
map00400	Phenylalanine, tyrosine and tryptophan biosynthesis	0.121426	0.609684	3	9	597	4242	Over	evm.model.xfSc0000957.12 evm.model.xfSc0001490.5 evm.model.xfSc0003496.2
map05132	Salmonella infection	0.121426	0.609684	3	9	597	4242	Over	evm.model.xfSc0000170.10 evm.model.xfSc0000478.11 evm.model.xfSc0000772.6
map04961	Endocrine and other factor-regulated calcium reabsorption	0.122488	0.609684	4	14	597	4242	Over	evm.model.Sc0000017.18 evm.model.Sc0000019.34.1 evm.model.xfSc0000396.11 evm.model.xfSc0001684.3
map00710	Carbon fixation in photosynthetic organisms	0.123341	0.609684	6	23	597	4242	Over	evm.model.xfSc0000622.4 evm.model.xfSc0001024.6 evm.model.xfSc0001136.7 evm.model.xfSc0001490.5 evm.model.xfSc0002209.6 evm.model.xfSc0002277.7
map04713	Circadian entrainment	0.124425	0.609684	8	33	597	4242	Over	evm.model.Sc0000017.18 evm.model.Sc0000019.34.1 evm.model.xfSc0000039.2 evm.model.xfSc0000080.21 evm.model.xfSc0000396.11 evm.model.xfSc0001431.3 evm.model.xfSc0001607.1 evm.model.xfSc0001684.3
map05221	Acute myeloid leukemia	0.136074	0.636558	6	24	597	4242	Over	evm.model.xfSc0000026.20 evm.model.xfSc0000114.12 evm.model.xfSc0000319.15 evm.model.xfSc0000460.14.1 evm.model.xfSc0000770.6 evm.model.xfSc0002542.1
map05200	Pathways in cancer	0.138109	0.636558	20	102	597	4242	Over	evm.model.Sc0000188.3 evm.model.xfSc0000030.26 evm.model.xfSc0000170.10 evm.model.xfSc0000176.29 evm.model.xfSc0000178.7 evm.model.xfSc0000182.13 evm.model.xfSc0000319.15 evm.model.xfSc0000346.10 evm.model.xfSc0000439.31 evm.model.xfSc0000623.2 evm.model.xfSc0000705.4 evm.model.xfSc0000770.6 evm.model.xfSc0000912.4 evm.model.xfSc0001099.11 evm.model.xfSc0001174.2 evm.model.xfSc0001176.7 evm.model…
map04915	Estrogen signaling pathway	0.139667	0.636558	9	38	597	4242	Over	evm.model.Sc0000017.18 evm.model.Sc0000019.34.1 evm.model.xfSc0000039.2 evm.model.xfSc0000080.21 evm.model.xfSc0000396.11 evm.model.xfSc0000770.6 evm.model.xfSc0000790.15 evm.model.xfSc0001166.4 evm.model.xfSc0001684.3
map05414	Dilated cardiomyopathy	0.139667	0.636558	9	38	597	4242	Over	evm.model.Sc0000017.18 evm.model.Sc0000019.34.1 evm.model.xfSc0000039.2 evm.model.xfSc0000080.21 evm.model.xfSc0000088.21.1 evm.model.xfSc0000116.22 evm.model.xfSc0000162.11 evm.model.xfSc0001684.3 evm.model.xfSc0002675.1
map00626	Naphthalene degradation	0.140736	0.636558	1	1	597	4242	Over	evm.model.xfSc0000304.28
map04066	HIF-1 signaling pathway	0.146506	0.640105	13	61	597	4242	Over	evm.model.Sc0000026.30 evm.model.xfSc0000030.26 evm.model.xfSc0000060.27 evm.model.xfSc0000114.12 evm.model.xfSc0000184.10 evm.model.xfSc0000350.2.1 evm.model.xfSc0000460.14.1 evm.model.xfSc0000513.18.1 evm.model.xfSc0000770.6 evm.model.xfSc0001228.1 evm.model.xfSc0002271.8 evm.model.xfSc0002542.1 evm.model.xfSc0003723.1
map00940	Phenylpropanoid biosynthesis	0.1494	0.640105	4	15	597	4242	Over	evm.model.xfSc0001003.7 evm.model.xfSc0001786.3 evm.model.xfSc0003244.2 evm.model.xfSc0004350.3
map05416	Viral myocarditis	0.1494	0.640105	4	15	597	4242	Over	evm.model.xfSc0000182.13 evm.model.xfSc0002116.1 evm.model.xfSc0002116.4 evm.model.xfSc0002844.2
map04391	Hippo signaling pathway - fly	0.150878	0.640105	6	25	597	4242	Over	evm.model.xfSc0000074.35 evm.model.xfSc0000170.10 evm.model.xfSc0000864.11.2 evm.model.xfSc0001301.5.1 evm.model.xfSc0001386.9 evm.model.xpSc0185117.41
map04015	Rap1 signaling pathway	0.152406	0.640105	16	79	597	4242	Over	evm.model.Sc0000017.18 evm.model.Sc0000019.34.1 evm.model.xfSc0000039.2 evm.model.xfSc0000080.21 evm.model.xfSc0000178.7 evm.model.xfSc0000184.10 evm.model.xfSc0000346.10 evm.model.xfSc0000396.11 evm.model.xfSc0000478.11 evm.model.xfSc0000770.6 evm.model.xfSc0001174.2 evm.model.xfSc0001176.7 evm.model.xfSc0001228.1 evm.model.xfSc0001301.5.1 evm.model.xfSc0001954.3 evm.model.xfSc0003723.1
map04621	NOD-like receptor signaling pathway	0.156126	0.646493	3	10	597	4242	Over	evm.model.xfSc0000170.10 evm.model.xfSc0000319.15 evm.model.xfSc0000478.11
map05214	Glioma	0.167027	0.672964	1	28	597	4242	Under	evm.model.xfSc0000770.6
map04141	Protein processing in endoplasmic reticulum	0.167096	0.672964	14	68	597	4242	Over	evm.model.Sc0000024.12.1 evm.model.Sc0000024.13_evm.model.Sc0000024.12 evm.model.Sc0000217.5 evm.model.xfSc0000010.33 evm.model.xfSc0000170.10 evm.model.xfSc0000173.8 evm.model.xfSc0000809.17 evm.model.xfSc0000962.20_evm.model.xfSc0000962.21 evm.model.xfSc0001421.7 evm.model.xfSc0001513.3 evm.model.xfSc0001628.2 evm.model.xfSc0001670.9 evm.model.xfSc0002287.3 evm.model.xpSc0185114.43.1
map05215	Prostate cancer	0.172306	0.678012	10	45	597	4242	Over	evm.model.xfSc0000030.26 evm.model.xfSc0000182.13 evm.model.xfSc0000319.15 evm.model.xfSc0000705.4 evm.model.xfSc0000770.6 evm.model.xfSc0001099.11 evm.model.xfSc0001174.2 evm.model.xfSc0002116.1 evm.model.xfSc0002116.4 evm.model.xfSc0002844.2
map00960	Tropane, piperidine and pyridine alkaloid biosynthesis	0.172962	0.678012	5	19	597	4242	Over	evm.model.Sc0000000.30 evm.model.xfSc0000217.16 evm.model.xfSc0000217.17 evm.model.xfSc0000367.2_evm.model.xfSc0000367.3 evm.model.xfSc0001490.5
map04972	Pancreatic secretion	0.178308	0.678998	11	51	597	4242	Over	evm.model.Sc0000017.18 evm.model.Sc0000019.34.1 evm.model.Sc0000039.24 evm.model.xfSc0000000.6 evm.model.xfSc0000017.22 evm.model.xfSc0000036.10 evm.model.xfSc0000039.2 evm.model.xfSc0000080.21 evm.model.xfSc0000254.4 evm.model.xfSc0000396.11 evm.model.xfSc0000543.1
map00564	Glycerophospholipid metabolism	0.180625	0.678998	11	117	597	4242	Under	evm.model.Sc0000078.22 evm.model.xfSc0000000.6 evm.model.xfSc0000019.11 evm.model.xfSc0000109.14_evm.model.xfSc0000109.15 evm.model.xfSc0000141.11 evm.model.xfSc0000302.11 evm.model.xfSc0000775.13 evm.model.xfSc0001136.3 evm.model.xfSc0002014.4 evm.model.xfSc0002372.3 evm.model.xfSc0002486.4
map05204	Chemical carcinogenesis	0.181663	0.678998	19	99	597	4242	Over	evm.model.Sc0000001.24 evm.model.Sc0000019.29 evm.model.xfSc0000050.6 evm.model.xfSc0000082.37 evm.model.xfSc0000126.18 evm.model.xfSc0000235.8 evm.model.xfSc0000472.12 evm.model.xfSc0000517.16 evm.model.xfSc0000630.10 evm.model.xfSc0000700.9 evm.model.xfSc0000742.9 evm.model.xfSc0000922.9 evm.model.xfSc0001332.7 evm.model.xfSc0001771.10 evm.model.xfSc0001771.8 evm.model.xfSc0001771.9 evm.model.x…
map00010	Glycolysis / Gluconeogenesis	0.184724	0.678998	13	63	597	4242	Over	evm.model.Sc0000003.41 evm.model.Sc0000086.3 evm.model.xfSc0000016.23 evm.model.xfSc0000023.8 evm.model.xfSc0000060.27 evm.model.xfSc0000304.28 evm.model.xfSc0000350.2.1 evm.model.xfSc0000485.19_evm.model.xfSc0000485.20 evm.model.xfSc0000513.18.1 evm.model.xfSc0000580.12 evm.model.xfSc0001024.6 evm.model.xfSc0003552.1 evm.model.xfSc0003569.2
map00561	Glycerolipid metabolism	0.1868	0.678998	6	74	597	4242	Under	evm.model.xfSc0000016.23 evm.model.xfSc0000017.22 evm.model.xfSc0000254.4 evm.model.xfSc0000962.5 evm.model.xfSc0002372.3 evm.model.xfSc0002486.4
map05032	Morphine addiction	0.187071	0.678998	5	20	597	4242	Over	evm.model.Sc0000017.18 evm.model.Sc0000019.34.1 evm.model.xfSc0000039.2 evm.model.xfSc0000080.21 evm.model.xfSc0001684.3
map00362	Benzoate degradation	0.193412	0.685099	3	11	597	4242	Over	evm.model.xfSc0000121.2 evm.model.xfSc0001635.2 evm.model.xfSc0002923.2
map00521	Streptomycin biosynthesis	0.193412	0.685099	3	11	597	4242	Over	evm.model.xfSc0000085.24 evm.model.xfSc0000342.1 evm.model.xfSc0000513.18.1
map04145	Phagosome	0.198631	0.690165	2	37	597	4242	Under	evm.model.xfSc0001589.3 evm.model.xfSc0003230.1
map00363	Bisphenol degradation	0.201885	0.690165	2	6	597	4242	Over	evm.model.xfSc0000217.16 evm.model.xfSc0000217.17
map04075	Plant hormone signal transduction	0.201885	0.690165	2	6	597	4242	Over	evm.model.xfSc0001614.11 evm.model.xfSc0011534.1
map05218	Melanoma	0.219787	0.742729	2	35	597	4242	Under	evm.model.xfSc0000178.7 evm.model.xfSc0000770.6
map00510	N-Glycan biosynthesis	0.228232	0.76176	13	65	597	4242	Over	evm.model.xfSc0000077.38 evm.model.xfSc0000171.12 evm.model.xfSc0000193.9 evm.model.xfSc0000398.16 evm.model.xfSc0000442.12 evm.model.xfSc0000523.6 evm.model.xfSc0000582.8 evm.model.xfSc0000585.2 evm.model.xfSc0000585.4 evm.model.xfSc0000595.15 evm.model.xfSc0001024.10 evm.model.xfSc0001477.1 evm.model.xpSc0185114.43.1
map05110	Vibrio cholerae infection	0.232587	0.76176	3	12	597	4242	Over	evm.model.Sc0000017.18 evm.model.Sc0000019.34.1 evm.model.xfSc0001684.3
map00350	Tyrosine metabolism	0.233795	0.76176	9	96	597	4242	Under	evm.model.Sc0000000.30 evm.model.xfSc0000195.6 evm.model.xfSc0000304.28 evm.model.xfSc0000485.10 evm.model.xfSc0000732.10 evm.model.xfSc0001436.5 evm.model.xfSc0001490.5 evm.model.xfSc0001933.1 evm.model.xfSc0003496.2
map00430	Taurine and hypotaurine metabolism	0.237969	0.76176	1	23	597	4242	Under	evm.model.xfSc0000012.11
map04650	Natural killer cell mediated cytotoxicity	0.238789	0.76176	1	24	597	4242	Under	evm.model.xfSc0000044.54.1
map00051	Fructose and mannose metabolism	0.248266	0.76176	9	42	597	4242	Over	evm.model.Sc0000060.33 evm.model.xfSc0000096.15 evm.model.xfSc0000290.19 evm.model.xfSc0000513.18.1 evm.model.xfSc0000962.5 evm.model.xfSc0001024.6 evm.model.xfSc0002620.1 evm.model.xfSc0002857.3 evm.model.xpSc0185250.2
map04720	Long-term potentiation	0.249631	0.76176	6	26	597	4242	Over	evm.model.xfSc0000030.26 evm.model.xfSc0000039.2 evm.model.xfSc0000044.54.1 evm.model.xfSc0000396.11 evm.model.xfSc0000812.5 evm.model.xfSc0001684.3
map04668	TNF signaling pathway	0.253351	0.76176	11	54	597	4242	Over	evm.model.Sc0000217.5 evm.model.xfSc0000045.28 evm.model.xfSc0000102.17 evm.model.xfSc0000170.10 evm.model.xfSc0000319.15 evm.model.xfSc0000478.11 evm.model.xfSc0000624.2 evm.model.xfSc0000770.6 evm.model.xfSc0001421.7 evm.model.xfSc0001538.2 evm.model.xfSc0002778.5
map00120	Primary bile acid biosynthesis	0.257581	0.76176	2	7	597	4242	Over	evm.model.xfSc0000123.18 evm.model.xfSc0000517.15
map05310	Asthma	0.257581	0.76176	2	7	597	4242	Over	evm.model.xfSc0000075.27 evm.model.xfSc0000457.20
map00941	Flavonoid biosynthesis	0.261693	0.76176	1	2	597	4242	Over	evm.model.xfSc0004350.3
map00945	Stilbenoid, diarylheptanoid and gingerol biosynthesis	0.261693	0.76176	1	2	597	4242	Over	evm.model.xfSc0004350.3
map04711	Circadian rhythm - fly	0.261693	0.76176	1	2	597	4242	Over	evm.model.xfSc0001099.11
map05217	Basal cell carcinoma	0.261693	0.76176	1	2	597	4242	Over	evm.model.xfSc0001099.11
map04623	Cytosolic DNA-sensing pathway	0.269806	0.777677	7	77	597	4242	Under	evm.model.Sc0000008.2 evm.model.xfSc0000045.28 evm.model.xfSc0000045.37 evm.model.xfSc0000080.4 evm.model.xfSc0000319.15 evm.model.xfSc0001373.4 evm.model.xfSc0004012.3
map00720	Carbon fixation pathways in prokaryotes	0.276296	0.781066	8	37	597	4242	Over	evm.model.Sc0000003.41 evm.model.Sc0000080.5 evm.model.xfSc0000120.26 evm.model.xfSc0000176.29 evm.model.xfSc0000439.31 evm.model.xfSc0001635.2 evm.model.xfSc0002003.1 evm.model.xfSc0003552.1
map05016	Huntington's disease	0.276296	0.781066	8	37	597	4242	Over	evm.model.Sc0000188.3 evm.model.xfSc0000030.26 evm.model.xfSc0000182.13 evm.model.xfSc0000396.11 evm.model.xfSc0001021.8 evm.model.xfSc0002116.1 evm.model.xfSc0002116.4 evm.model.xfSc0002844.2
map04910	Insulin signaling pathway	0.281591	0.783855	17	92	597	4242	Over	evm.model.Sc0000026.30 evm.model.Sc0000070.19 evm.model.xfSc0000093.22 evm.model.xfSc0000114.12 evm.model.xfSc0000170.10 evm.model.xfSc0000184.10 evm.model.xfSc0000319.15 evm.model.xfSc0000460.14.1 evm.model.xfSc0000513.18.1 evm.model.xfSc0000770.6 evm.model.xfSc0000812.5 evm.model.xfSc0001099.11 evm.model.xfSc0001301.5.1 evm.model.xfSc0001310.6 evm.model.xfSc0001610.4 evm.model.xfSc0001684.3 evm…
map00592	alpha-Linolenic acid metabolism	0.28528	0.783855	6	29	597	4242	Over	evm.model.xfSc0000000.6 evm.model.xfSc0000019.11 evm.model.xfSc0000141.11 evm.model.xfSc0000545.14 evm.model.xfSc0001618.1 evm.model.xfSc0003211.2
map04976	Bile secretion	0.28528	0.783855	6	29	597	4242	Over	evm.model.Sc0000017.18 evm.model.Sc0000019.34.1 evm.model.xfSc0000035.11 evm.model.xfSc0000039.2 evm.model.xfSc0000080.21 evm.model.xfSc0001684.3
map00514	Other types of O-glycan biosynthesis	0.304828	0.829811	2	32	597	4242	Under	evm.model.xfSc0000270.15 evm.model.xfSc0009973.1
map00471	D-Glutamine and D-glutamate metabolism	0.31343	0.832648	2	8	597	4242	Over	evm.model.xfSc0000009.50 evm.model.xfSc0000796.8_evm.model.xfSc0000796.9
map00625	Chloroalkane and chloroalkene degradation	0.31343	0.832648	2	8	597	4242	Over	evm.model.xfSc0000016.23 evm.model.xfSc0000304.28
map00790	Folate biosynthesis	0.316254	0.832648	7	34	597	4242	Over	evm.model.xfSc0000064.22 evm.model.xfSc0000069.2.2 evm.model.xfSc0000096.20 evm.model.xfSc0000204.28 evm.model.xfSc0000442.17 evm.model.xfSc0000793.4 evm.model.xfSc0000913.4
map01212	Fatty acid metabolism	0.317199	0.832648	15	81	597	4242	Over	evm.model.xfSc0000048.34 evm.model.xfSc0000088.20 evm.model.xfSc0000089.11 evm.model.xfSc0000093.22 evm.model.xfSc0000121.2 evm.model.xfSc0000189.14 evm.model.xfSc0000400.20 evm.model.xfSc0000545.14 evm.model.xfSc0000909.13 evm.model.xfSc0001610.4 evm.model.xfSc0001618.1 evm.model.xfSc0001635.2 evm.model.xfSc0002427.5 evm.model.xfSc0003211.2 evm.model.xpSc0185114.37_evm.model.xpSc0185114.38
map05146	Amoebiasis	0.329469	0.857203	4	19	597	4242	Over	evm.model.xfSc0000039.2 evm.model.xfSc0000396.11 evm.model.xfSc0000623.2 evm.model.xfSc0001684.3
map00260	Glycine, serine and threonine metabolism	0.333276	0.857584	10	98	597	4242	Under	evm.model.Sc0000000.30 evm.model.Sc0000004.23 evm.model.xfSc0000023.8 evm.model.xfSc0000133.1 evm.model.xfSc0000580.12 evm.model.xfSc0000592.8 evm.model.xfSc0001402.3 evm.model.xfSc0001807.1 evm.model.xfSc0001948.1 evm.model.xfSc0014176.1
map00982	Drug metabolism - cytochrome P450	0.345371	0.857584	20	114	597	4242	Over	evm.model.Sc0000001.24 evm.model.Sc0000019.29 evm.model.Sc0000228.2 evm.model.xfSc0000082.37 evm.model.xfSc0000126.18 evm.model.xfSc0000235.8 evm.model.xfSc0000273.20 evm.model.xfSc0000304.28 evm.model.xfSc0000517.16 evm.model.xfSc0000630.10 evm.model.xfSc0000700.9 evm.model.xfSc0000742.9 evm.model.xfSc0000922.9 evm.model.xfSc0001012.10 evm.model.xfSc0001332.7 evm.model.xfSc0001771.10 evm.model.x…
map00910	Nitrogen metabolism	0.345843	0.857584	1	21	597	4242	Under	evm.model.xfSc0000866.8
map00591	Linoleic acid metabolism	0.350374	0.857584	9	45	597	4242	Over	evm.model.xfSc0000000.6 evm.model.xfSc0000019.11 evm.model.xfSc0000050.6 evm.model.xfSc0000140.1 evm.model.xfSc0000141.11 evm.model.xfSc0000472.12 evm.model.xfSc0000472.2 evm.model.xfSc0001663.5 evm.model.xfSc0005379.1
map04726	Serotonergic synapse	0.350636	0.857584	14	76	597	4242	Over	evm.model.xfSc0000019.11 evm.model.xfSc0000075.23 evm.model.xfSc0000128.2 evm.model.xfSc0000140.1 evm.model.xfSc0000141.11 evm.model.xfSc0000396.11 evm.model.xfSc0000472.2 evm.model.xfSc0000649.14 evm.model.xfSc0001004.10 evm.model.xfSc0001414.3 evm.model.xfSc0001414.5 evm.model.xfSc0001663.5 evm.model.xfSc0001684.3 evm.model.xfSc0005379.1
map04013	MAPK signaling pathway - fly	0.35089	0.857584	1	22	597	4242	Under	evm.model.xfSc0000094.19
map00532	Glycosaminoglycan biosynthesis - chondroitin sulfate / dermatan sulfate	0.354889	0.857584	19	108	597	4242	Over	evm.model.Sc0000001.59 evm.model.xfSc0000002.24 evm.model.xfSc0000012.53 evm.model.xfSc0000013.22 evm.model.xfSc0000101.37 evm.model.xfSc0000120.18 evm.model.xfSc0000140.28 evm.model.xfSc0000141.24 evm.model.xfSc0000161.6 evm.model.xfSc0000317.16 evm.model.xfSc0000335.18 evm.model.xfSc0000500.8 evm.model.xfSc0000639.12 evm.model.xfSc0000720.17 evm.model.xfSc0001361.5 evm.model.xfSc0002339.1 evm.m…
map05031	Amphetamine addiction	0.359216	0.857584	5	23	597	4242	Over	evm.model.xfSc0000044.54.1 evm.model.xfSc0000812.5 evm.model.xfSc0000960.11 evm.model.xfSc0001684.3 evm.model.xfSc0001933.1
map00364	Fluorobenzoate degradation	0.365648	0.857584	1	3	597	4242	Over	evm.model.xfSc0002923.2
map00473	D-Alanine metabolism	0.365648	0.857584	1	3	597	4242	Over	evm.model.Sc0000112.2
map00981	Insect hormone biosynthesis	0.365648	0.857584	1	3	597	4242	Over	evm.model.xfSc0001243.5
map04712	Circadian rhythm - plant	0.365648	0.857584	1	3	597	4242	Over	evm.model.Sc0000111.10.1
map04113	Meiosis - yeast	0.370453	0.857584	5	24	597	4242	Over	evm.model.Sc0000028.16 evm.model.xfSc0000812.5 evm.model.xfSc0001034.6 evm.model.xfSc0001386.9 evm.model.xfSc0001684.3
map04930	Type II diabetes mellitus	0.370453	0.857584	5	24	597	4242	Over	evm.model.xfSc0000170.10 evm.model.xfSc0000184.10 evm.model.xfSc0000319.15 evm.model.xfSc0000513.18.1 evm.model.xfSc0000790.15
map03015	mRNA surveillance pathway	0.384236	0.874871	5	25	597	4242	Over	evm.model.xfSc0000765.10.1 evm.model.xfSc0000812.5 evm.model.xfSc0001052.4 evm.model.xfSc0001386.9 evm.model.xfSc0001455.6
map04120	Ubiquitin mediated proteolysis	0.388817	0.874871	18	103	597	4242	Over	evm.model.Sc0000008.11 evm.model.Sc0000068.22 evm.model.xfSc0000005.42 evm.model.xfSc0000161.9 evm.model.xfSc0000173.8 evm.model.xfSc0000216.23 evm.model.xfSc0000302.10 evm.model.xfSc0000337.21 evm.model.xfSc0000401.32 evm.model.xfSc0000597.6 evm.model.xfSc0000635.7 evm.model.xfSc0000645.9 evm.model.xfSc0000648.14 evm.model.xfSc0000793.3 evm.model.xfSc0000961.8 evm.model.xfSc0001188.13 evm.model.…
map00250	Alanine, aspartate and glutamate metabolism	0.392799	0.874871	8	40	597	4242	Over	evm.model.xfSc0000009.50 evm.model.xfSc0000221.14 evm.model.xfSc0000546.4.1 evm.model.xfSc0000796.8_evm.model.xfSc0000796.9 evm.model.xfSc0000913.6 evm.model.xfSc0001136.7 evm.model.xfSc0001490.5 evm.model.xfSc0003496.2
map03040	Spliceosome	0.392799	0.874871	8	40	597	4242	Over	evm.model.Sc0000036.13 evm.model.Sc0000197.3 evm.model.Sc0000197.4 evm.model.xfSc0000060.12 evm.model.xfSc0000125.13 evm.model.xfSc0000711.5 evm.model.xfSc0002065.3_evm.model.xfSc0002065.5 evm.model.xpSc0185117.32
map05142	Chagas disease (American trypanosomiasis)	0.392799	0.874871	8	40	597	4242	Over	evm.model.xfSc0000039.2 evm.model.xfSc0000170.10 evm.model.xfSc0000319.15 evm.model.xfSc0000396.11 evm.model.xfSc0000478.11 evm.model.xfSc0000770.6 evm.model.xfSc0001386.9 evm.model.xfSc0001865.3
map00531	Glycosaminoglycan degradation	0.407593	0.88962	11	59	597	4242	Over	evm.model.Sc0000058.14 evm.model.Sc0000194.6 evm.model.xfSc0000182.16 evm.model.xfSc0000283.15 evm.model.xfSc0000335.13 evm.model.xfSc0000493.2 evm.model.xfSc0000634.1 evm.model.xfSc0000859.13 evm.model.xfSc0000998.5 evm.model.xfSc0001021.1 evm.model.xfSc0001338.2
map04722	Neurotrophin signaling pathway	0.407593	0.88962	11	59	597	4242	Over	evm.model.Sc0000217.5 evm.model.xfSc0000170.10 evm.model.xfSc0000319.15 evm.model.xfSc0000478.11 evm.model.xfSc0000529.3 evm.model.xfSc0000648.14 evm.model.xfSc0000770.6 evm.model.xfSc0000790.15 evm.model.xfSc0001099.11 evm.model.xfSc0001421.7 evm.model.xfSc0001865.3
map00920	Sulfur metabolism	0.411778	0.88962	3	13	597	4242	Over	evm.model.xfSc0000010.36 evm.model.xfSc0000541.22 evm.model.xfSc0001262.3
map00563	Glycosylphosphatidylinositol (GPI)-anchor biosynthesis	0.415966	0.88962	2	28	597	4242	Under	evm.model.xfSc0000103.6 evm.model.xfSc0000291.8
map04974	Protein digestion and absorption	0.415966	0.88962	2	28	597	4242	Under	evm.model.xfSc0000066.6 evm.model.xfSc0000543.1
map04080	Neuroactive ligand-receptor interaction	0.417577	0.88962	3	37	597	4242	Under	evm.model.xfSc0000005.18 evm.model.xfSc0000511.3 evm.model.xfSc0000635.9
map05161	Hepatitis B	0.436626	0.914213	14	79	597	4242	Over	evm.model.xfSc0000009.18 evm.model.xfSc0000030.26 evm.model.xfSc0000045.37 evm.model.xfSc0000170.10 evm.model.xfSc0000182.13 evm.model.xfSc0000319.15 evm.model.xfSc0000648.14 evm.model.xfSc0000705.4 evm.model.xfSc0000770.6 evm.model.xfSc0001373.4 evm.model.xfSc0002116.1 evm.model.xfSc0002116.4 evm.model.xfSc0002325.1.1 evm.model.xfSc0002844.2
map04971	Gastric acid secretion	0.439143	0.914213	16	92	597	4242	Over	evm.model.Sc0000017.18 evm.model.Sc0000019.34.1 evm.model.xfSc0000014.37 evm.model.xfSc0000039.2 evm.model.xfSc0000052.11.1 evm.model.xfSc0000080.21 evm.model.xfSc0000240.25 evm.model.xfSc0000396.11 evm.model.xfSc0000493.25 evm.model.xfSc0000612.2 evm.model.xfSc0000868.8 evm.model.xfSc0000985.28 evm.model.xfSc0001428.6 evm.model.xfSc0001498.7 evm.model.xfSc0001550.4 evm.model.xfSc0001684.3
map04919	Thyroid hormone signaling pathway	0.442081	0.914213	11	60	597	4242	Over	evm.model.Sc0000022.17 evm.model.Sc0000188.3 evm.model.xfSc0000030.26 evm.model.xfSc0000182.13 evm.model.xfSc0000396.11 evm.model.xfSc0000770.6 evm.model.xfSc0001099.11 evm.model.xfSc0001684.3 evm.model.xfSc0002116.1 evm.model.xfSc0002116.4 evm.model.xfSc0002844.2
map00500	Starch and sucrose metabolism	0.449259	0.914213	12	108	597	4242	Under	evm.model.Sc0000070.19 evm.model.xfSc0000027.13 evm.model.xfSc0000088.1 evm.model.xfSc0000417.2 evm.model.xfSc0000485.19_evm.model.xfSc0000485.20 evm.model.xfSc0000513.18.1 evm.model.xfSc0000700.9 evm.model.xfSc0000742.9 evm.model.xfSc0001771.10 evm.model.xfSc0001771.8 evm.model.xfSc0001771.9 evm.model.xfSc0001889.5_evm.model.xfSc0001889.6
map00623	Toluene degradation	0.454987	0.914213	1	4	597	4242	Over	evm.model.xfSc0002923.2
map04710	Circadian rhythm	0.454987	0.914213	1	4	597	4242	Over	evm.model.xfSc0000086.1
map04742	Taste transduction	0.454987	0.914213	1	4	597	4242	Over	evm.model.xfSc0001684.3
map05130	Pathogenic Escherichia coli infection	0.454987	0.914213	1	4	597	4242	Over	evm.model.xfSc0000772.6
map03460	Fanconi anemia pathway	0.461853	0.914213	9	84	597	4242	Under	evm.model.Sc0000072.1 evm.model.xfSc0000048.22 evm.model.xfSc0000091.19 evm.model.xfSc0000353.11 evm.model.xfSc0000793.3 evm.model.xfSc0001302.11 evm.model.xfSc0001740.7 evm.model.xfSc0003885.2 evm.model.xfSc0003908.3
map05213	Endometrial cancer	0.466276	0.914213	6	34	597	4242	Over	evm.model.xfSc0000182.13 evm.model.xfSc0000770.6 evm.model.xfSc0001099.11 evm.model.xfSc0002116.1 evm.model.xfSc0002116.4 evm.model.xfSc0002844.2
map00071	Fatty acid degradation	0.466435	0.914213	9	48	597	4242	Over	evm.model.xfSc0000016.23 evm.model.xfSc0000048.34 evm.model.xfSc0000121.2 evm.model.xfSc0000304.28 evm.model.xfSc0000570.10 evm.model.xfSc0001618.1 evm.model.xfSc0001635.2 evm.model.xfSc0002176.6 evm.model.xfSc0003211.2
map00360	Phenylalanine metabolism	0.466435	0.914213	9	48	597	4242	Over	evm.model.Sc0000000.30 evm.model.xfSc0000078.6 evm.model.xfSc0000957.12 evm.model.xfSc0001003.7 evm.model.xfSc0001490.5 evm.model.xfSc0001786.3 evm.model.xfSc0003244.2 evm.model.xfSc0003496.2 evm.model.xfSc0004350.3
map05166	HTLV-I infection	0.476433	0.923675	19	113	597	4242	Over	evm.model.Sc0000017.18 evm.model.Sc0000019.34.1 evm.model.xfSc0000030.26 evm.model.xfSc0000039.2 evm.model.xfSc0000044.54.1 evm.model.xfSc0000048.22 evm.model.xfSc0000080.21 evm.model.xfSc0000319.15 evm.model.xfSc0000353.11 evm.model.xfSc0000564.8 evm.model.xfSc0000648.14 evm.model.xfSc0000770.6 evm.model.xfSc0001012.7 evm.model.xfSc0001099.11 evm.model.xfSc0001302.11 evm.model.xfSc0001684.3 evm.…
map05160	Hepatitis C	0.477546	0.923675	11	61	597	4242	Over	evm.model.xfSc0000045.28 evm.model.xfSc0000045.37 evm.model.xfSc0000170.10 evm.model.xfSc0000319.15 evm.model.xfSc0000478.11 evm.model.xfSc0000597.6 evm.model.xfSc0000770.6 evm.model.xfSc0000809.17 evm.model.xfSc0001099.11 evm.model.xfSc0001373.4 evm.model.xfSc0001386.9
map00533	Glycosaminoglycan biosynthesis - keratan sulfate	0.492251	0.931955	10	55	597	4242	Over	evm.model.xfSc0000035.26 evm.model.xfSc0000090.22 evm.model.xfSc0000117.23 evm.model.xfSc0000317.9 evm.model.xfSc0000585.2 evm.model.xfSc0000585.4 evm.model.xfSc0000832.1 evm.model.xfSc0001016.4 evm.model.xfSc0002054.4 evm.model.xpSc0185114.12
map00340	Histidine metabolism	0.494031	0.931955	4	43	597	4242	Under	evm.model.xfSc0000016.23 evm.model.xfSc0000909.2 evm.model.xfSc0001248.5 evm.model.xpSc0185114.48
map00830	Retinol metabolism	0.495792	0.931955	16	94	597	4242	Over	evm.model.Sc0000035.10 evm.model.Sc0000035.9 evm.model.xfSc0000036.5 evm.model.xfSc0000050.6 evm.model.xfSc0000248.18 evm.model.xfSc0000304.28 evm.model.xfSc0000472.12 evm.model.xfSc0000585.14 evm.model.xfSc0000665.16 evm.model.xfSc0000700.9 evm.model.xfSc0000742.9 evm.model.xfSc0001771.10 evm.model.xfSc0001771.8 evm.model.xfSc0001771.9 evm.model.xfSc0002387.2 evm.model.xpSc0185131.5
map00380	Tryptophan metabolism	0.497461	0.931955	12	68	597	4242	Over	evm.model.xfSc0000016.23 evm.model.xfSc0000024.33 evm.model.xfSc0000078.6 evm.model.xfSc0000120.27 evm.model.xfSc0000143.11 evm.model.xfSc0000523.11_evm.model.xfSc0000523.17 evm.model.xfSc0000631.4 evm.model.xfSc0000909.2 evm.model.xfSc0001248.5 evm.model.xfSc0001635.2 evm.model.xfSc0002387.2 evm.model.xfSc0003496.2
map04514	Cell adhesion molecules (CAMs)	0.497677	0.931955	1	18	597	4242	Under	evm.model.xfSc0000686.1
map04960	Aldosterone-regulated sodium reabsorption	0.503535	0.936958	1	19	597	4242	Under	evm.model.xfSc0000184.10
map04020	Calcium signaling pathway	0.512217	0.947118	20	121	597	4242	Over	evm.model.Sc0000017.18 evm.model.Sc0000019.34.1 evm.model.Sc0000039.24 evm.model.xfSc0000014.37 evm.model.xfSc0000036.10 evm.model.xfSc0000039.2 evm.model.xfSc0000044.54.1 evm.model.xfSc0000052.11.1 evm.model.xfSc0000080.21 evm.model.xfSc0000240.25 evm.model.xfSc0000396.11 evm.model.xfSc0000493.25 evm.model.xfSc0000612.2 evm.model.xfSc0000868.8 evm.model.xfSc0000985.28 evm.model.xfSc0001021.8 evm…
map00072	Synthesis and degradation of ketone bodies	0.524397	0.960959	4	21	597	4242	Over	evm.model.Sc0000001.19 evm.model.Sc0000003.5 evm.model.xfSc0000475.11 evm.model.xfSc0001635.2
map04520	Adherens junction	0.527295	0.960959	6	58	597	4242	Under	evm.model.Sc0000111.10.1 evm.model.xfSc0000030.26 evm.model.xfSc0000178.7 evm.model.xfSc0000184.10 evm.model.xfSc0000686.1 evm.model.xfSc0001310.6
map00361	Chlorocyclohexane and chlorobenzene degradation	0.531762	0.960959	1	5	597	4242	Over	evm.model.xfSc0002923.2
map00450	Selenocompound metabolism	0.538463	0.960959	4	22	597	4242	Over	evm.model.xfSc0000127.20_evm.model.xfSc0000127.21 evm.model.xfSc0000592.8 evm.model.xfSc0002182.5 evm.model.xfSc0003286.5.2
map04964	Proximal tubule bicarbonate reclamation	0.538463	0.960959	4	22	597	4242	Over	evm.model.xfSc0000009.50 evm.model.xfSc0000622.4 evm.model.xfSc0000796.8_evm.model.xfSc0000796.9 evm.model.xfSc0000866.8
map05212	Pancreatic cancer	0.539314	0.960959	7	37	597	4242	Over	evm.model.xfSc0000170.10 evm.model.xfSc0000182.13 evm.model.xfSc0000319.15 evm.model.xfSc0000770.6 evm.model.xfSc0002116.1 evm.model.xfSc0002116.4 evm.model.xfSc0002844.2
map00020	Citrate cycle (TCA cycle)	0.56878	0.978339	8	44	597	4242	Over	evm.model.Sc0000086.3 evm.model.xfSc0000023.8 evm.model.xfSc0000120.26 evm.model.xfSc0000176.29 evm.model.xfSc0000336.8 evm.model.xfSc0000439.31 evm.model.xfSc0000622.4 evm.model.xfSc0002003.1
map00900	Terpenoid backbone biosynthesis	0.569015	0.978339	2	26	597	4242	Under	evm.model.xfSc0000035.11 evm.model.xfSc0001635.2
map00280	Valine, leucine and isoleucine degradation	0.570848	0.978339	10	57	597	4242	Over	evm.model.Sc0000001.19 evm.model.Sc0000080.5 evm.model.xfSc0000016.23 evm.model.xfSc0000023.8 evm.model.xfSc0000048.34 evm.model.xfSc0000121.2 evm.model.xfSc0000914.5 evm.model.xfSc0001635.2 evm.model.xfSc0001718.4 evm.model.xfSc0003496.2
map04150	mTOR signaling pathway	0.574608	0.978339	5	27	597	4242	Over	evm.model.xfSc0000114.12 evm.model.xfSc0000319.15 evm.model.xfSc0000460.14.1 evm.model.xfSc0000770.6 evm.model.xfSc0002542.1
map05169	Epstein-Barr virus infection	0.585035	0.978339	16	97	597	4242	Over	evm.model.Sc0000111.10.1 evm.model.Sc0000188.3 evm.model.xfSc0000030.26 evm.model.xfSc0000045.28 evm.model.xfSc0000045.37 evm.model.xfSc0000068.8.1 evm.model.xfSc0000170.10 evm.model.xfSc0000225.21 evm.model.xfSc0000319.15 evm.model.xfSc0000478.11 evm.model.xfSc0000705.4 evm.model.xfSc0000770.6 evm.model.xfSc0000809.17 evm.model.xfSc0001099.11 evm.model.xfSc0001373.4 evm.model.xfSc0001684.3
map04662	B cell receptor signaling pathway	0.591502	0.978339	5	29	597	4242	Over	evm.model.xfSc0000044.54.1 evm.model.xfSc0000225.21 evm.model.xfSc0000319.15 evm.model.xfSc0000770.6 evm.model.xfSc0001099.11
map00511	Other glycan degradation	0.592126	0.978339	9	51	597	4242	Over	evm.model.xfSc0000030.46 evm.model.xfSc0000030.47 evm.model.xfSc0000182.16 evm.model.xfSc0000283.15 evm.model.xfSc0000553.4 evm.model.xfSc0000634.1 evm.model.xfSc0000859.13 evm.model.xfSc0001188.8 evm.model.xfSc0001338.2
map00512	Mucin type O-glycan biosynthesis	0.593139	0.978339	6	56	597	4242	Under	evm.model.xfSc0000048.35 evm.model.xfSc0000153.23 evm.model.xfSc0000681.10 evm.model.xfSc0000749.2 evm.model.xfSc0000904.7 evm.model.xfSc0001440.10
map00562	Inositol phosphate metabolism	0.597182	0.978339	9	79	597	4242	Under	evm.model.xfSc0000085.24 evm.model.xfSc0000219.7 evm.model.xfSc0000342.1 evm.model.xfSc0000396.11 evm.model.xfSc0000570.2 evm.model.xfSc0000586.1 evm.model.xfSc0000821.5.1 evm.model.xfSc0000985.17 evm.model.xfSc0001024.6
map00300	Lysine biosynthesis	0.597738	0.978339	1	6	597	4242	Over	evm.model.xfSc0000891.7
map00440	Phosphonate and phosphinate metabolism	0.597738	0.978339	1	6	597	4242	Over	evm.model.xfSc0000299.1
map00524	Neomycin, kanamycin and gentamicin biosynthesis	0.597738	0.978339	1	6	597	4242	Over	evm.model.xfSc0000513.18.1
map00930	Caprolactam degradation	0.597738	0.978339	1	6	597	4242	Over	evm.model.xfSc0000686.5
map05143	African trypanosomiasis	0.597738	0.978339	1	6	597	4242	Over	evm.model.xfSc0000396.11
map03013	RNA transport	0.602311	0.978339	5	30	597	4242	Over	evm.model.Sc0000110.9 evm.model.xfSc0000002.62 evm.model.xfSc0000102.25 evm.model.xfSc0001436.6 evm.model.xfSc0001455.6
map05034	Alcoholism	0.602311	0.978339	5	30	597	4242	Over	evm.model.Sc0000188.3 evm.model.xfSc0000068.8.1 evm.model.xfSc0000452.3 evm.model.xfSc0000812.5 evm.model.xfSc0001933.1
map05219	Bladder cancer	0.617624	0.993102	3	34	597	4242	Under	evm.model.xfSc0000346.10 evm.model.xfSc0000691.6.1 evm.model.xfSc0001176.7
map00650	Butanoate metabolism	0.622939	0.993102	6	35	597	4242	Over	evm.model.Sc0000001.19 evm.model.Sc0000003.5 evm.model.xfSc0000048.34 evm.model.xfSc0000124.9 evm.model.xfSc0000475.11 evm.model.xfSc0001635.2
map03410	Base excision repair	0.622939	0.993102	6	35	597	4242	Over	evm.model.Sc0000008.15 evm.model.xfSc0000003.2 evm.model.xfSc0000010.11 evm.model.xfSc0000842.13 evm.model.xfSc0001012.7 evm.model.xfSc0002425.1_evm.model.xfSc0002425.2
map04068	FoxO signaling pathway	0.626941	0.993102	11	65	597	4242	Over	evm.model.xfSc0000030.26 evm.model.xfSc0000143.11 evm.model.xfSc0000152.17 evm.model.xfSc0000170.10 evm.model.xfSc0000184.10 evm.model.xfSc0000319.15 evm.model.xfSc0000478.11 evm.model.xfSc0000705.4 evm.model.xfSc0000770.6 evm.model.xfSc0000960.11 evm.model.xfSc0001814.7
map00052	Galactose metabolism	0.628289	0.993102	6	55	597	4242	Under	evm.model.xfSc0000027.13 evm.model.xfSc0000088.1 evm.model.xfSc0000513.18.1 evm.model.xfSc0000962.5 evm.model.xfSc0001889.5_evm.model.xfSc0001889.6 evm.model.xfSc0003569.2
map00330	Arginine and proline metabolism	0.631992	0.993613	11	93	597	4242	Under	evm.model.Sc0000000.4 evm.model.xfSc0000009.50 evm.model.xfSc0000016.23 evm.model.xfSc0000078.6 evm.model.xfSc0000348.23 evm.model.xfSc0000780.1 evm.model.xfSc0000796.8_evm.model.xfSc0000796.9 evm.model.xfSc0000909.2 evm.model.xfSc0001117.7 evm.model.xfSc0001248.5 evm.model.xfSc0001490.5
map05150	Staphylococcus aureus infection	0.647407	1	4	39	597	4242	Under	evm.model.xfSc0000005.18 evm.model.xfSc0000511.3 evm.model.xfSc0000635.9 evm.model.xfSc0000778.4
map00603	Glycosphingolipid biosynthesis - globo and isoglobo series	0.651896	1	10	59	597	4242	Over	evm.model.xfSc0000182.16 evm.model.xfSc0000283.15 evm.model.xfSc0000396.14 evm.model.xfSc0000535.11 evm.model.xfSc0000634.1 evm.model.xfSc0000859.13 evm.model.xfSc0001338.2 evm.model.xfSc0002293.6 evm.model.xfSc0002583.2 evm.model.xfSc0003380.2
map05206	MicroRNAs in cancer	0.661489	1	18	113	597	4242	Over	evm.model.Sc0000003.31 evm.model.Sc0000012.23 evm.model.xfSc0000009.50 evm.model.xfSc0000026.20 evm.model.xfSc0000028.18 evm.model.xfSc0000030.26 evm.model.xfSc0000178.7 evm.model.xfSc0000319.15 evm.model.xfSc0000346.10 evm.model.xfSc0000581.22 evm.model.xfSc0000772.6 evm.model.xfSc0000796.8_evm.model.xfSc0000796.9 evm.model.xfSc0000960.11 evm.model.xfSc0001176.7 evm.model.xfSc0001257.5 evm.model…
map03320	PPAR signaling pathway	0.67803	1	5	46	597	4242	Under	evm.model.xfSc0000545.14 evm.model.xfSc0001618.1 evm.model.xfSc0002427.5 evm.model.xfSc0003211.2 evm.model.xpSc0185114.37_evm.model.xpSc0185114.38
map00513	Various types of N-glycan biosynthesis	0.681105	1	28	182	597	4242	Over	evm.model.Sc0000014.23 evm.model.Sc0000103.4 evm.model.xfSc0000046.3 evm.model.xfSc0000108.20 evm.model.xfSc0000147.14 evm.model.xfSc0000153.2 evm.model.xfSc0000171.12 evm.model.xfSc0000193.9 evm.model.xfSc0000222.15 evm.model.xfSc0000373.14 evm.model.xfSc0000398.16 evm.model.xfSc0000426.7 evm.model.xfSc0000521.17 evm.model.xfSc0000585.2 evm.model.xfSc0000585.4 evm.model.xfSc0000595.15 evm.model.…
map04740	Olfactory transduction	0.681445	1	2	12	597	4242	Over	evm.model.xfSc0001607.1 evm.model.xfSc0001684.3
map04146	Peroxisome	0.687053	1	13	80	597	4242	Over	evm.model.xfSc0000081.28 evm.model.xfSc0000081.7 evm.model.xfSc0000120.26 evm.model.xfSc0000143.11 evm.model.xfSc0000221.14 evm.model.xfSc0000508.4 evm.model.xfSc0000517.15 evm.model.xfSc0000913.6 evm.model.xfSc0001055.1 evm.model.xfSc0001206.3 evm.model.xfSc0001618.1 evm.model.xfSc0002176.6 evm.model.xfSc0003211.2
map04730	Long-term depression	0.690841	1	7	40	597	4242	Over	evm.model.xfSc0000019.11 evm.model.xfSc0000141.11 evm.model.xfSc0000225.21 evm.model.xfSc0000396.11 evm.model.xfSc0001386.9 evm.model.xfSc0001431.3 evm.model.xfSc0001607.1
map00906	Carotenoid biosynthesis	0.703523	1	2	13	597	4242	Over	evm.model.xfSc0002358.7 evm.model.xfSc0002833.3
map05340	Primary immunodeficiency	0.703523	1	2	13	597	4242	Over	evm.model.xfSc0000513.16 evm.model.xfSc0001567.15
map04140	Regulation of autophagy	0.707519	1	1	14	597	4242	Under	evm.model.Sc0000046.11
map05020	Prion diseases	0.707519	1	1	14	597	4242	Under	evm.model.xfSc0001684.3
map04330	Notch signaling pathway	0.722709	1	3	17	597	4242	Over	evm.model.Sc0000157.3 evm.model.Sc0000188.3 evm.model.xfSc0000030.26
map04670	Leukocyte transendothelial migration	0.722709	1	3	17	597	4242	Over	evm.model.xfSc0000478.11 evm.model.xfSc0000623.2 evm.model.xfSc0000772.6
map04111	Cell cycle - yeast	0.731979	1	3	18	597	4242	Over	evm.model.Sc0000028.16 evm.model.xfSc0001034.6 evm.model.xfSc0001386.9
map04977	Vitamin digestion and absorption	0.731979	1	3	18	597	4242	Over	evm.model.xfSc0000017.22 evm.model.xfSc0000036.5 evm.model.xfSc0000254.4
map04142	Lysosome	0.740846	1	21	163	597	4242	Under	evm.model.Sc0000058.14 evm.model.Sc0000194.6 evm.model.xfSc0000030.46 evm.model.xfSc0000030.47 evm.model.xfSc0000109.14_evm.model.xfSc0000109.15 evm.model.xfSc0000182.16 evm.model.xfSc0000189.14 evm.model.xfSc0000283.15 evm.model.xfSc0000335.13 evm.model.xfSc0000373.15 evm.model.xfSc0000493.2 evm.model.xfSc0000553.4 evm.model.xfSc0000634.1 evm.model.xfSc0000859.13 evm.model.xfSc0000998.5 evm.mode…
map05012	Parkinson's disease	0.743715	1	11	68	597	4242	Over	evm.model.xfSc0000009.49 evm.model.xfSc0000082.9 evm.model.xfSc0000161.9 evm.model.xfSc0000182.13 evm.model.xfSc0001021.8 evm.model.xfSc0001628.2 evm.model.xfSc0001684.3 evm.model.xfSc0001933.1 evm.model.xfSc0002116.1 evm.model.xfSc0002116.4 evm.model.xfSc0002844.2
map04614	Renin-angiotensin system	0.757654	1	2	21	597	4242	Under	evm.model.xfSc0000207.1 evm.model.xfSc0000207.2
map04973	Carbohydrate digestion and absorption	0.758878	1	2	22	597	4242	Under	evm.model.xfSc0000513.18.1 evm.model.xfSc0000770.6
map05100	Bacterial invasion of epithelial cells	0.76174	1	2	23	597	4242	Under	evm.model.xfSc0000178.7 evm.model.xfSc0000623.2
map00053	Ascorbate and aldarate metabolism	0.761977	1	7	59	597	4242	Under	evm.model.xfSc0000016.23 evm.model.xfSc0000686.5 evm.model.xfSc0000700.9 evm.model.xfSc0000742.9 evm.model.xfSc0001771.10 evm.model.xfSc0001771.8 evm.model.xfSc0001771.9
map03030	DNA replication	0.771577	1	4	25	597	4242	Over	evm.model.Sc0000011.16 evm.model.Sc0000028.16 evm.model.xfSc0001012.7 evm.model.xfSc0001034.6
map04626	Plant-pathogen interaction	0.771577	1	4	25	597	4242	Over	evm.model.xfSc0000918.12 evm.model.xfSc0001893.2 evm.model.xfSc0002139.4 evm.model.xpSc0185131.2_evm.model.xpSc0185131.3
map00480	Glutathione metabolism	0.773296	1	16	103	597	4242	Over	evm.model.Sc0000001.24 evm.model.Sc0000019.29 evm.model.Sc0000068.23 evm.model.xfSc0000002.83 evm.model.xfSc0000082.37 evm.model.xfSc0000099.7 evm.model.xfSc0000120.26 evm.model.xfSc0000126.18 evm.model.xfSc0000235.8 evm.model.xfSc0000517.16 evm.model.xfSc0000630.10 evm.model.xfSc0000922.9 evm.model.xfSc0001117.7 evm.model.xfSc0001332.7 evm.model.xpSc0185114.3 evm.model.xpSc0185114.5
map00520	Amino sugar and nucleotide sugar metabolism	0.780438	1	18	117	597	4242	Over	evm.model.Sc0000039.7 evm.model.Sc0000079.13 evm.model.xfSc0000034.15 evm.model.xfSc0000079.12 evm.model.xfSc0000182.16 evm.model.xfSc0000283.15 evm.model.xfSc0000290.19 evm.model.xfSc0000335.9.1 evm.model.xfSc0000370.12 evm.model.xfSc0000417.2 evm.model.xfSc0000485.19_evm.model.xfSc0000485.20 evm.model.xfSc0000513.18.1 evm.model.xfSc0000546.4.1 evm.model.xfSc0000634.1 evm.model.xfSc0000859.13 ev…
map05410	Hypertrophic cardiomyopathy (HCM)	0.785117	1	4	36	597	4242	Under	evm.model.xfSc0000088.21.1 evm.model.xfSc0000116.22 evm.model.xfSc0000162.11 evm.model.xfSc0002675.1
map00760	Nicotinate and nicotinamide metabolism	0.785587	1	4	27	597	4242	Over	evm.model.Sc0000008.29 evm.model.xfSc0000207.20 evm.model.xfSc0000821.2 evm.model.xfSc0002979.2
map00601	Glycosphingolipid biosynthesis - lacto and neolacto series	0.78897	1	12	76	597	4242	Over	evm.model.Sc0000018.30 evm.model.Sc0000036.16 evm.model.xfSc0000150.3 evm.model.xfSc0000709.2 evm.model.xfSc0000720.7 evm.model.xfSc0000896.2 evm.model.xfSc0001276.1 evm.model.xfSc0001932.2 evm.model.xfSc0002293.6 evm.model.xfSc0002583.2 evm.model.xfSc0003380.2 evm.model.xfSc0007185.1
map04920	Adipocytokine signaling pathway	0.789171	1	3	29	597	4242	Under	evm.model.xfSc0000170.10 evm.model.xfSc0000319.15 evm.model.xfSc0000770.6
map04022	cGMP-PKG signaling pathway	0.796924	1	26	173	597	4242	Over	evm.model.Sc0000017.18 evm.model.Sc0000019.34.1 evm.model.Sc0000039.24 evm.model.xfSc0000014.37 evm.model.xfSc0000036.10 evm.model.xfSc0000039.2 evm.model.xfSc0000044.54.1 evm.model.xfSc0000052.11.1 evm.model.xfSc0000080.21 evm.model.xfSc0000184.10 evm.model.xfSc0000240.25 evm.model.xfSc0000241.7 evm.model.xfSc0000396.11 evm.model.xfSc0000493.25 evm.model.xfSc0000612.2 evm.model.xfSc0000770.6 evm…
map00640	Propanoate metabolism	0.802052	1	5	33	597	4242	Over	evm.model.Sc0000003.41 evm.model.Sc0000080.5 evm.model.xfSc0000016.23 evm.model.xfSc0001635.2 evm.model.xfSc0003552.1
map00630	Glyoxylate and dicarboxylate metabolism	0.807266	1	5	34	597	4242	Over	evm.model.Sc0000080.5 evm.model.xfSc0000143.11 evm.model.xfSc0000622.4 evm.model.xfSc0001635.2 evm.model.xfSc0002003.1
map04666	Fc gamma R-mediated phagocytosis	0.815877	1	8	65	597	4242	Under	evm.model.xfSc0000114.12 evm.model.xfSc0000225.21 evm.model.xfSc0000460.14.1 evm.model.xfSc0000770.6 evm.model.xfSc0000790.15 evm.model.xfSc0000821.5.1 evm.model.xfSc0002372.3 evm.model.xfSc0002542.1
map04064	NF-kappa B signaling pathway	0.826189	1	6	50	597	4242	Under	evm.model.Sc0000111.10.1 evm.model.xfSc0000045.28 evm.model.xfSc0000045.37 evm.model.xfSc0000225.21 evm.model.xfSc0000319.15 evm.model.xfSc0001865.3
map04380	Osteoclast differentiation	0.834711	1	6	36	597	4242	Over	evm.model.xfSc0000044.54.1 evm.model.xfSc0000170.10 evm.model.xfSc0000319.15 evm.model.xfSc0000478.11 evm.model.xfSc0000770.6 evm.model.xfSc0001381.2
map04622	RIG-I-like receptor signaling pathway	0.85454	1	9	57	597	4242	Over	evm.model.xfSc0000009.18 evm.model.xfSc0000045.28 evm.model.xfSc0000045.37 evm.model.xfSc0000170.10 evm.model.xfSc0000319.15 evm.model.xfSc0000478.11 evm.model.xfSc0000648.14 evm.model.xfSc0001373.4 evm.model.xfSc0002325.1.1
map00620	Pyruvate metabolism	0.899262	1	10	65	597	4242	Over	evm.model.Sc0000003.41 evm.model.Sc0000086.3 evm.model.xfSc0000016.23 evm.model.xfSc0000023.8 evm.model.xfSc0000176.29 evm.model.xfSc0000439.31 evm.model.xfSc0000622.4 evm.model.xfSc0000962.5 evm.model.xfSc0001635.2 evm.model.xfSc0003552.1
map04510	Focal adhesion	0.899777	1	20	135	597	4242	Over	evm.model.Sc0000024.12.1 evm.model.Sc0000024.13_evm.model.Sc0000024.12 evm.model.xfSc0000014.37 evm.model.xfSc0000052.11.1 evm.model.xfSc0000170.10 evm.model.xfSc0000178.7 evm.model.xfSc0000240.25 evm.model.xfSc0000493.25 evm.model.xfSc0000612.2 evm.model.xfSc0000623.2 evm.model.xfSc0000770.6 evm.model.xfSc0000772.6 evm.model.xfSc0000812.5 evm.model.xfSc0000868.8 evm.model.xfSc0000985.28 evm.mode…
map00600	Sphingolipid metabolism	0.901111	1	16	107	597	4242	Over	evm.model.Sc0000003.32 evm.model.Sc0000135.1 evm.model.xfSc0000024.37 evm.model.xfSc0000035.16 evm.model.xfSc0000142.3 evm.model.xfSc0000170.12 evm.model.xfSc0000210.21 evm.model.xfSc0000501.12 evm.model.xfSc0000518.16 evm.model.xfSc0000604.2 evm.model.xfSc0000604.3 evm.model.xfSc0000711.3 evm.model.xfSc0001204.1 evm.model.xfSc0001387.4 evm.model.xfSc0001420.3 evm.model.xfSc0002372.3
map00590	Arachidonic acid metabolism	0.901234	1	14	93	597	4242	Over	evm.model.xfSc0000000.6 evm.model.xfSc0000019.11 evm.model.xfSc0000047.19 evm.model.xfSc0000075.23 evm.model.xfSc0000081.26 evm.model.xfSc0000128.2 evm.model.xfSc0000140.1 evm.model.xfSc0000141.11 evm.model.xfSc0000179.2.1 evm.model.xfSc0000472.2 evm.model.xfSc0000649.14 evm.model.xfSc0000985.7 evm.model.xfSc0001663.5 evm.model.xfSc0005379.1
map05162	Measles	0.903044	1	9	70	597	4242	Under	evm.model.Sc0000111.10.1 evm.model.xfSc0000009.18 evm.model.xfSc0000045.37 evm.model.xfSc0000705.4 evm.model.xfSc0000770.6 evm.model.xfSc0000809.17 evm.model.xfSc0001099.11 evm.model.xfSc0001373.4 evm.model.xfSc0001865.3
map05120	Epithelial cell signaling in Helicobacter pylori infection	0.940914	1	9	59	597	4242	Over	evm.model.Sc0000157.3 evm.model.xfSc0000170.10 evm.model.xfSc0000178.7 evm.model.xfSc0000225.21 evm.model.xfSc0000243.6 evm.model.xfSc0000319.15 evm.model.xfSc0000436.12 evm.model.xfSc0000478.11 evm.model.xfSc0006839.1
map04725	Cholinergic synapse	0.941863	1	8	52	597	4242	Over	evm.model.Sc0000017.18 evm.model.Sc0000019.34.1 evm.model.xfSc0000039.2 evm.model.xfSc0000080.21 evm.model.xfSc0000302.11 evm.model.xfSc0000396.11 evm.model.xfSc0000770.6 evm.model.xfSc0001684.3
map04918	Thyroid hormone synthesis	0.943199	1	6	38	597	4242	Over	evm.model.Sc0000017.18 evm.model.Sc0000019.34.1 evm.model.xfSc0000039.2 evm.model.xfSc0000080.21 evm.model.xfSc0000396.11 evm.model.xfSc0001684.3
map00040	Pentose and glucuronate interconversions	0.94801	1	10	76	597	4242	Under	evm.model.xfSc0000016.23 evm.model.xfSc0000700.9 evm.model.xfSc0000742.9 evm.model.xfSc0000918.17 evm.model.xfSc0000962.5 evm.model.xfSc0001771.10 evm.model.xfSc0001771.8 evm.model.xfSc0001771.9 evm.model.xfSc0002209.6 evm.model.xfSc0002277.7
map04110	Cell cycle	0.951748	1	17	126	597	4242	Under	evm.model.Sc0000028.16 evm.model.Sc0000188.3 evm.model.xfSc0000030.26 evm.model.xfSc0000048.22 evm.model.xfSc0000074.5 evm.model.xfSc0000229.5 evm.model.xfSc0000353.11 evm.model.xfSc0000564.8 evm.model.xfSc0000705.4 evm.model.xfSc0001034.6 evm.model.xfSc0001099.11 evm.model.xfSc0001302.11 evm.model.xfSc0001500.11 evm.model.xfSc0001740.7 evm.model.xfSc0001814.7 evm.model.xfSc0003885.2 evm.model.xf…
map00565	Ether lipid metabolism	0.952853	1	5	40	597	4242	Under	evm.model.Sc0000033.3 evm.model.xfSc0000000.6 evm.model.xfSc0000019.11 evm.model.xfSc0000141.11 evm.model.xfSc0002372.3
map04810	Regulation of actin cytoskeleton	0.959992	1	19	140	597	4242	Under	evm.model.xfSc0000014.37 evm.model.xfSc0000052.11.1 evm.model.xfSc0000219.7 evm.model.xfSc0000240.25 evm.model.xfSc0000346.10 evm.model.xfSc0000493.25 evm.model.xfSc0000612.2 evm.model.xfSc0000623.2 evm.model.xfSc0000772.6 evm.model.xfSc0000812.5 evm.model.xfSc0000821.5.1 evm.model.xfSc0000868.8 evm.model.xfSc0000985.28 evm.model.xfSc0001174.2 evm.model.xfSc0001176.7 evm.model.xfSc0001428.6 evm.m…
map04024	cAMP signaling pathway	0.969026	1	14	95	597	4242	Over	evm.model.Sc0000017.18 evm.model.Sc0000019.34.1 evm.model.xfSc0000030.26 evm.model.xfSc0000036.10 evm.model.xfSc0000039.2 evm.model.xfSc0000080.21 evm.model.xfSc0000170.10 evm.model.xfSc0000241.7 evm.model.xfSc0000770.6 evm.model.xfSc0000772.6 evm.model.xfSc0000812.5 evm.model.xfSc0001618.1 evm.model.xfSc0001684.3 evm.model.xfSc0003211.2
map00140	Steroid hormone biosynthesis	0.976977	1	11	74	597	4242	Over	evm.model.xfSc0000050.6 evm.model.xfSc0000472.12 evm.model.xfSc0000700.9 evm.model.xfSc0000742.9 evm.model.xfSc0001004.10 evm.model.xfSc0001414.3 evm.model.xfSc0001414.5 evm.model.xfSc0001771.10 evm.model.xfSc0001771.8 evm.model.xfSc0001771.9 evm.model.xfSc0002387.2
map00950	Isoquinoline alkaloid biosynthesis	0.9911	1	7	46	597	4242	Over	evm.model.Sc0000000.30 evm.model.xfSc0000485.10 evm.model.xfSc0000732.10 evm.model.xfSc0001436.5 evm.model.xfSc0001490.5 evm.model.xfSc0001933.1 evm.model.xfSc0003496.2
map04620	Toll-like receptor signaling pathway	0.9911	1	7	46	597	4242	Over	evm.model.xfSc0000045.28 evm.model.xfSc0000170.10 evm.model.xfSc0000319.15 evm.model.xfSc0000478.11 evm.model.xfSc0000770.6 evm.model.xfSc0001373.4 evm.model.xfSc0001865.3
map04664	Fc epsilon RI signaling pathway	0.995823	1	6	39	597	4242	Over	evm.model.xfSc0000019.11 evm.model.xfSc0000141.11 evm.model.xfSc0000170.10 evm.model.xfSc0000225.21 evm.model.xfSc0000478.11 evm.model.xfSc0000770.6
map04144	Endocytosis	1	1	10	74	597	4242	Under	evm.model.Sc0000118.26 evm.model.xfSc0000178.7 evm.model.xfSc0000346.10 evm.model.xfSc0000821.5.1 evm.model.xfSc0000912.4 evm.model.xfSc0001174.2 evm.model.xfSc0001176.7 evm.model.xfSc0001228.1 evm.model.xfSc0001301.5.1 evm.model.xfSc0001954.3
map04012	ErbB signaling pathway	1	1	7	52	597	4242	Under	evm.model.xfSc0000114.12 evm.model.xfSc0000170.10 evm.model.xfSc0000460.14.1 evm.model.xfSc0000623.2 evm.model.xfSc0000770.6 evm.model.xfSc0001099.11 evm.model.xfSc0002542.1
map04014	Ras signaling pathway	1	1	16	114	597	4242	Under	evm.model.xfSc0000000.6 evm.model.xfSc0000019.11 evm.model.xfSc0000141.11 evm.model.xfSc0000170.10 evm.model.xfSc0000178.7 evm.model.xfSc0000184.10 evm.model.xfSc0000319.15 evm.model.xfSc0000346.10 evm.model.xfSc0000770.6 evm.model.xfSc0001174.2 evm.model.xfSc0001176.7 evm.model.xfSc0001228.1 evm.model.xfSc0001373.4 evm.model.xfSc0001684.3 evm.model.xfSc0001954.3 evm.model.xfSc0003723.1
map04115	p53 signaling pathway	1	1	12	88	597	4242	Under	evm.model.xfSc0000048.22 evm.model.xfSc0000115.28 evm.model.xfSc0000182.13 evm.model.xfSc0000353.11 evm.model.xfSc0000705.4 evm.model.xfSc0001302.11 evm.model.xfSc0001740.7 evm.model.xfSc0002116.1 evm.model.xfSc0002116.4 evm.model.xfSc0002844.2 evm.model.xfSc0003885.2 evm.model.xfSc0003908.3
map00270	Cysteine and methionine metabolism	1	1	9	61	597	4242	Over	evm.model.xfSc0000009.28 evm.model.xfSc0000127.20_evm.model.xfSc0000127.21 evm.model.xfSc0000592.8 evm.model.xfSc0000622.4 evm.model.xfSc0001490.5 evm.model.xfSc0001634.4 evm.model.xfSc0002182.5 evm.model.xfSc0003496.2 evm.model.xfSc0014176.1
map04610	Complement and coagulation cascades	1	1	6	44	597	4242	Under	evm.model.xfSc0000005.18 evm.model.xfSc0000307.4 evm.model.xfSc0000511.3 evm.model.xfSc0000635.9 evm.model.xfSc0000778.4 evm.model.xfSc0000836.3
map05205	Proteoglycans in cancer	1	1	13	90	597	4242	Over	evm.model.xfSc0000114.12 evm.model.xfSc0000125.13 evm.model.xfSc0000178.7 evm.model.xfSc0000460.14.1 evm.model.xfSc0000478.11 evm.model.xfSc0000623.2 evm.model.xfSc0000770.6 evm.model.xfSc0000772.6 evm.model.xfSc0000812.5 evm.model.xfSc0001589.3 evm.model.xfSc0001684.3 evm.model.xfSc0002542.1 evm.model.xfSc0003230.1
map05211	Renal cell carcinoma	1	1	6	43	597	4242	Under	evm.model.xfSc0000030.26 evm.model.xfSc0000176.29 evm.model.xfSc0000178.7 evm.model.xfSc0000439.31 evm.model.xfSc0000770.6 evm.model.xfSc0002271.8
map05164	Influenza A	1	1	18	131	597	4242	Under	evm.model.xfSc0000005.18 evm.model.xfSc0000009.18 evm.model.xfSc0000030.26 evm.model.xfSc0000045.37 evm.model.xfSc0000170.10 evm.model.xfSc0000182.13 evm.model.xfSc0000319.15 evm.model.xfSc0000478.11 evm.model.xfSc0000511.3 evm.model.xfSc0000635.9 evm.model.xfSc0000770.6 evm.model.xfSc0000809.17 evm.model.xfSc0001099.11 evm.model.xfSc0001373.4 evm.model.xfSc0001865.3 evm.model.xfSc0002116.1 evm.m…
map04270	Vascular smooth muscle contraction	1	1	24	170	597	4242	Over	evm.model.Sc0000017.18 evm.model.Sc0000019.34.1 evm.model.xfSc0000000.6 evm.model.xfSc0000014.37 evm.model.xfSc0000019.11 evm.model.xfSc0000039.2 evm.model.xfSc0000052.11.1 evm.model.xfSc0000080.21 evm.model.xfSc0000141.11 evm.model.xfSc0000240.25 evm.model.xfSc0000241.7 evm.model.xfSc0000396.11 evm.model.xfSc0000493.25 evm.model.xfSc0000612.2 evm.model.xfSc0000772.6 evm.model.xfSc0000790.15 evm.…
map00983	Drug metabolism - other enzymes	1	1	8	60	597	4242	Under	evm.model.xfSc0000251.16 evm.model.xfSc0000518.9 evm.model.xfSc0000691.6.1 evm.model.xfSc0000700.9 evm.model.xfSc0000742.9 evm.model.xfSc0001771.10 evm.model.xfSc0001771.8 evm.model.xfSc0001771.9
map05202	Transcriptional misregulation in cancer	1	1	8	60	597	4242	Under	evm.model.Sc0000188.3 evm.model.xfSc0000125.13 evm.model.xfSc0000178.7 evm.model.xfSc0000212.2 evm.model.xfSc0000585.2 evm.model.xfSc0000585.4 evm.model.xfSc0000623.2 evm.model.xfSc0001228.1
map05203	Viral carcinogenesis	1	1	8	60	597	4242	Under	evm.model.Sc0000188.3 evm.model.xfSc0000030.26 evm.model.xfSc0000068.8.1 evm.model.xfSc0000225.21 evm.model.xfSc0000452.3 evm.model.xfSc0000705.4 evm.model.xfSc0001684.3 evm.model.xfSc0002325.1.1
map03018	RNA degradation	1	1	7	50	597	4242	Under	evm.model.xfSc0000060.27 evm.model.xfSc0000140.31 evm.model.xfSc0000152.24 evm.model.xfSc0000228.4 evm.model.xfSc0000295.6 evm.model.xfSc0000350.2.1 evm.model.xfSc0000519.15
map04660	T cell receptor signaling pathway	1	1	6	41	597	4242	Over	evm.model.xfSc0000044.54.1 evm.model.xfSc0000319.15 evm.model.xfSc0000478.11 evm.model.xfSc0000770.6 evm.model.xfSc0001099.11 evm.model.xfSc0001381.2
map00860	Porphyrin and chlorophyll metabolism	1	1	6	46	597	4242	Under	evm.model.xfSc0000149.1 evm.model.xfSc0000700.9 evm.model.xfSc0000742.9 evm.model.xfSc0001771.10 evm.model.xfSc0001771.8 evm.model.xfSc0001771.9
map05168	Herpes simplex infection	1	1	10	70	597	4242	Over	evm.model.Sc0000111.10.1 evm.model.xfSc0000009.18 evm.model.xfSc0000030.26 evm.model.xfSc0000045.37 evm.model.xfSc0000170.10 evm.model.xfSc0000319.15 evm.model.xfSc0000705.4 evm.model.xfSc0000809.17 evm.model.xfSc0000812.5 evm.model.xfSc0001373.4
map04060	Cytokine-cytokine receptor interaction	1	1	5	39	597	4242	Under	evm.model.Sc0000012.23 evm.model.xfSc0000098.27_evm.model.xfSc0000098.28 evm.model.xfSc0000178.7 evm.model.xfSc0001034.7 evm.model.xfSc0001228.1
map04360	Axon guidance	1	1	5	39	597	4242	Under	evm.model.xfSc0000044.54.1 evm.model.xfSc0000178.7 evm.model.xfSc0000623.2 evm.model.xfSc0000772.6 evm.model.xfSc0001099.11
map05223	Non-small cell lung cancer	1	1	5	39	597	4242	Under	evm.model.xfSc0000182.13 evm.model.xfSc0000770.6 evm.model.xfSc0002116.1 evm.model.xfSc0002116.4 evm.model.xfSc0002844.2
map04921	Oxytocin signaling pathway	1	1	27	192	597	4242	Under	evm.model.Sc0000017.18 evm.model.Sc0000019.34.1 evm.model.xfSc0000014.37 evm.model.xfSc0000019.11 evm.model.xfSc0000039.2 evm.model.xfSc0000044.54.1 evm.model.xfSc0000052.11.1 evm.model.xfSc0000080.21 evm.model.xfSc0000104.22 evm.model.xfSc0000141.11 evm.model.xfSc0000240.25 evm.model.xfSc0000241.7 evm.model.xfSc0000396.11 evm.model.xfSc0000493.25 evm.model.xfSc0000529.3 evm.model.xfSc0000570.15.…
map04975	Fat digestion and absorption	1	1	6	40	597	4242	Over	evm.model.xfSc0000000.6 evm.model.xfSc0000017.22 evm.model.xfSc0000254.4 evm.model.xfSc0001490.5 evm.model.xfSc0001616.5 evm.model.xfSc0002372.3
map00730	Thiamine metabolism	1	1	1	9	597	4242	Under	evm.model.xfSc0000003.4
map05323	Rheumatoid arthritis	1	1	4	30	597	4242	Under	evm.model.xfSc0001228.1 evm.model.xfSc0001589.3 evm.model.xfSc0003230.1 evm.model.xfSc0003723.1
map00030	Pentose phosphate pathway	1	1	4	34	597	4242	Under	evm.model.xfSc0000485.19_evm.model.xfSc0000485.20 evm.model.xfSc0000686.5 evm.model.xfSc0002209.6 evm.model.xfSc0002277.7
map00061	Fatty acid biosynthesis	1	1	3	22	597	4242	Under	evm.model.xfSc0000089.11 evm.model.xfSc0000093.22 evm.model.xfSc0001610.4
map00130	Ubiquinone and other terpenoid-quinone biosynthesis	1	1	3	25	597	4242	Under	evm.model.xfSc0000034.7 evm.model.xfSc0001786.3 evm.model.xfSc0003244.2
map00290	Valine, leucine and isoleucine biosynthesis	1	1	1	10	597	4242	Under	evm.model.xfSc0000176.12
map00534	Glycosaminoglycan biosynthesis - heparan sulfate / heparin	1	1	4	34	597	4242	Under	evm.model.xfSc0000017.6 evm.model.xfSc0000158.6 evm.model.xfSc0000244.17 evm.model.xfSc0003662.1
map00627	Aminobenzoate degradation	1	1	3	22	597	4242	Under	evm.model.xfSc0000078.6 evm.model.xfSc0000204.28 evm.model.xfSc0000913.4
map00643	Styrene degradation	1	1	1	12	597	4242	Under	evm.model.xfSc0000078.6
map00670	One carbon pool by folate	1	1	2	20	597	4242	Under	evm.model.xfSc0000127.20_evm.model.xfSc0000127.21 evm.model.xfSc0002182.5
map00740	Riboflavin metabolism	1	1	4	33	597	4242	Under	evm.model.xfSc0000234.6 evm.model.xfSc0000485.10 evm.model.xfSc0000732.10 evm.model.xfSc0001436.5
map00750	Vitamin B6 metabolism	1	1	1	11	597	4242	Under	evm.model.xfSc0001402.3
map00770	Pantothenate and CoA biosynthesis	1	1	2	18	597	4242	Under	evm.model.xfSc0000176.12 evm.model.xfSc0001548.3
map00903	Limonene and pinene degradation	1	1	1	7	597	4242	Over	evm.model.xfSc0000016.23
map02020	Two-component system	1	1	3	22	597	4242	Under	evm.model.xfSc0000204.28 evm.model.xfSc0000913.4 evm.model.xfSc0001635.2
map03008	Ribosome biogenesis in eukaryotes	1	1	4	32	597	4242	Under	evm.model.Sc0000110.9 evm.model.Sc0000111.10.1 evm.model.xfSc0000243.1 evm.model.xfSc0001436.6
map03022	Basal transcription factors	1	1	1	7	597	4242	Over	evm.model.xfSc0000243.1
map03050	Proteasome	1	1	2	18	597	4242	Under	evm.model.xfSc0000009.1 evm.model.xfSc0000399.6
map03420	Nucleotide excision repair	1	1	2	17	597	4242	Under	evm.model.xfSc0000091.19 evm.model.xfSc0001012.7
map03440	Homologous recombination	1	1	2	19	597	4242	Under	evm.model.Sc0000072.1 evm.model.xfSc0001603.9
map04011	MAPK signaling pathway - yeast	1	1	1	11	597	4242	Under	evm.model.xfSc0000478.11
map04122	Sulfur relay system	1	1	3	23	597	4242	Under	evm.model.xfSc0000064.22 evm.model.xfSc0000069.2.2 evm.model.xfSc0000096.20
map04612	Antigen processing and presentation	1	1	3	23	597	4242	Under	evm.model.xfSc0001513.3 evm.model.xfSc0001589.3 evm.model.xfSc0003230.1
map04630	Jak-STAT signaling pathway	1	1	4	28	597	4242	Over	evm.model.xfSc0000026.20 evm.model.xfSc0000030.26 evm.model.xfSc0000597.6 evm.model.xfSc0000770.6
map04745	Phototransduction - fly	1	1	3	22	597	4242	Under	evm.model.Sc0000000.19 evm.model.xfSc0000227.8 evm.model.xfSc0000396.11
map05030	Cocaine addiction	1	1	2	15	597	4242	Under	evm.model.xfSc0001684.3 evm.model.xfSc0001933.1
map05140	Leishmaniasis	1	1	2	14	597	4242	Over	evm.model.xfSc0000478.11 evm.model.xfSc0001865.3
map05144	Malaria	1	1	1	11	597	4242	Under	evm.model.xfSc0000178.7
map05216	Thyroid cancer	1	1	1	10	597	4242	Under	evm.model.xfSc0000912.4
map05220	Chronic myeloid leukemia	1	1	3	27	597	4242	Under	evm.model.Sc0000188.3 evm.model.xfSc0000319.15 evm.model.xfSc0000770.6
map00965	Betalain biosynthesis	1	1	3	26	597	4242	Under	evm.model.xfSc0000485.10 evm.model.xfSc0000732.10 evm.model.xfSc0001436.5
